# Supplementary material for: Screening of prognostic biomarkers for endometrial carcinoma based on a ceRNA network
Source: PeerJ. 2018 Dec 10;6:e6091. doi: 10.7717/peerj.6091 (PMC6292375; doi:10.7717/peerj.6091)
Supplement: Table S1 [file peerj-06-6091-s001.zip]

Archive with 4 entries (3 files):
- Table S1/
- Table S1/diffSiglncRNAs.xls
- Table S1/diffSigmiRNAs.xls
- Table S1/diffSigmRNAs.xls
