# Supplementary material for: Screening of prognostic biomarkers for endometrial carcinoma based on a ceRNA network
Source: PeerJ. 2018 Dec 10;6:e6091. doi: 10.7717/peerj.6091 (PMC6292375; doi:10.7717/peerj.6091)
Supplement: Table S1 [file peerj-06-6091-s001.zip › Table S1/diffSiglncRNAs.xls]

logFC	logCPM	PValue	FDR
AC092376.2	-4.60158602475813	6.6097940373089	1.89369654593978e-192	1.50283757885781e-188
MBNL1-AS1	-3.73291275476064	8.83947875341378	2.09596857216963e-185	8.31680329436908e-182
LINC01197	-3.93378673224256	6.48079649628583	7.49800629015606e-156	1.98347259728928e-152
LINC01016	-6.30501683611364	6.14206594069099	1.81067793343174e-155	3.59238501992857e-152
MIR202HG	-8.1938589140681	5.56493898766459	5.74290800017386e-154	9.11514357787596e-151
AC087521.1	-5.02238361434948	5.25709111796126	6.94398586565781e-152	9.18457863831007e-149
MEF2C-AS1	-4.23002262253829	5.22790361464714	3.60112355315748e-147	4.08264521683683e-144
LINC00702	-4.62118934916776	6.69814486256526	1.22385445633206e-140	1.21406362068141e-137
AC027449.1	-5.38678558313597	4.21282238290597	5.10467497596914e-137	4.5011889565879e-134
AC012085.2	-5.54093446896442	6.66711131452421	2.04407035538132e-128	1.62217423403062e-125
ACTA2-AS1	-4.14895134015479	7.92005728013359	5.62692401729354e-125	4.05956990920378e-122
JAZF1-AS1	-3.6110316463004	4.58439379467462	4.52227146747188e-112	2.9907288638214e-109
LINC01537	-4.173830354209	4.77334995472442	8.83269466020383e-107	5.39202037102905e-104
AP001107.5	-4.72571337608496	6.33953497319778	2.2365611166054e-103	1.26781064438432e-100
MAGI2-AS3	-3.35705496284447	9.22081179949311	6.75246890056548e-103	3.57250621299251e-100
AC103740.1	-3.96150152965869	5.72272089580453	6.31127836401704e-99	3.13039406855245e-96
AP003071.4	-3.77534890288712	6.6869816665107	3.63657414900625e-97	1.69763837920668e-94
AC005062.1	-4.15983721297889	5.67779970718212	1.98540610195909e-96	8.75343490285962e-94
PGM5-AS1	-5.47895388118399	6.60941827024562	4.61298166146795e-93	1.92676960344261e-90
AL139351.1	-4.71615391906101	3.80944126114941	2.77946068482138e-91	1.10288999973712e-88
PRICKLE2-AS1	-4.81053535581725	3.8908776027255	2.33274344140074e-88	8.81554854807442e-86
AF001548.1	-4.2786060991994	4.46113695702237	3.87333434210513e-87	1.39721733358847e-84
MIR503HG	-3.81021387695879	8.01519760605385	4.14604797024207e-87	1.43056681268874e-84
ADAMTS9-AS2	-3.39057738712604	6.57798071074577	8.08835778331076e-87	2.67455030701476e-84
GAS1RR	-3.93906421088252	5.52129140952111	2.68083781039922e-86	8.51005154533127e-84
LINC01391	-4.11448316106131	6.01240570841446	1.18759333254027e-85	3.62490026424598e-83
C20orf166-AS1	-4.59740859978136	5.72843144242916	3.75492306731419e-85	1.10366923934094e-82
CADM3-AS1	-4.19544998919075	5.64522696803155	5.57803068906867e-84	1.58097326958746e-81
HAND2-AS1	-4.18567243486478	9.1899871939067	1.1049772180325e-83	3.02382731113996e-81
A2M-AS1	-2.2403646225417	7.02631397267513	1.29000085266527e-83	3.41248225558385e-81
FRMD6-AS2	-6.4110376962125	5.81101943559199	6.07032485285118e-83	1.52835667059461e-80
AL031429.2	-5.5374369634647	4.8124802341299	6.16272851046215e-83	1.52835667059461e-80
AC107959.1	-2.61311962912254	6.14029766322475	5.18382786038596e-79	1.24663205757645e-76
ADAMTS9-AS1	-3.93387155683391	7.24539711980871	1.2610927936493e-78	2.94353894423555e-76
CARMN	-3.44948100213601	7.72441460025863	9.29753677302077e-78	2.10815005230551e-75
AC079789.1	-4.28395877203504	4.18010890784555	3.33189174445437e-77	7.34497024555274e-75
AC005180.2	-4.33013267292222	5.01095942608332	8.41810645982812e-77	1.80557007743773e-74
AL035425.1	-4.35899679514478	4.44610006239343	1.78153929150862e-76	3.72060416247696e-74
MRGPRF-AS1	-3.90018065093082	4.51075346823043	4.18230069621773e-76	8.51044572440614e-74
PGM5P4-AS1	-4.53581269669827	3.44202421471619	1.17003435990262e-74	2.32134817004681e-72
AC093278.2	-2.49219934832995	7.80036626029064	1.20743920753659e-74	2.33713111000253e-72
LINC00629	-3.78386922034152	3.85112573600307	7.91705751267634e-74	1.49594686715713e-71
AC025431.1	-4.23309612414285	3.63964290476698	1.94893430672533e-73	3.59691689724935e-71
DIO3OS	-3.6818524467921	8.19126203338819	1.10558978103524e-71	1.99408193233993e-69
LINC02310	-5.28957904507431	3.51603793040748	1.79187866981959e-71	3.16007758304184e-69
AC024337.2	-3.57967773689223	5.4109461935074	2.24484525326124e-71	3.87284607171331e-69
AGAP11	-3.89534468699096	3.32741419072213	2.61642766426269e-71	4.41786594544441e-69
AC087477.2	-2.95255447414405	7.09624128321034	9.86797578621386e-71	1.63150532998736e-68
CEBPB-AS1	-2.16337930076015	6.69226342442913	4.26669263238044e-70	6.91030055725943e-68
CTD-2270F17.1	-4.36914632342222	3.64626496427637	4.01246729790124e-69	6.36858809522884e-67
NAV2-AS2	-4.04627473090127	4.08711738959718	6.40806346753698e-68	9.97144934870068e-66
Z97989.1	-2.25845913382515	7.10138566810406	1.22840454353093e-66	1.87473431874259e-64
AL135960.1	-3.47959077437713	3.78773851097687	9.31835829095335e-66	1.39529229050954e-63
LINC01489	-4.16731408183897	4.14511216692391	7.46252969467737e-65	1.09671547512888e-62
NR2F2-AS1	-2.84345303451508	6.61073107602136	5.62477404361249e-63	8.11603760183795e-61
SOCS2-AS1	-2.89100319927876	7.68047876089033	1.09904236588973e-62	1.55750003851802e-60
AC092162.2	-4.03645406814257	5.13650033661211	2.10806290588279e-62	2.93501530194488e-60
AC074286.1	-3.07793966661365	4.328542137977	1.00637957773195e-61	1.37700488428979e-59
AC005180.1	-4.44747098436744	4.52402917394315	1.34275146238167e-61	1.80611450940016e-59
AC008669.1	-2.22985338277821	7.41492555163491	1.3901588250074e-60	1.83871673920979e-58
AC005165.1	-3.44808208609961	5.54320184874502	2.31476967490946e-60	3.01147740001336e-58
AC104260.1	-3.50084459231387	3.21070801327517	2.43867221616173e-60	3.12150043668701e-58
HID1-AS1	-2.79369329139472	3.89335031532969	4.12195215301739e-58	5.19235115656286e-56
LINC00924	-3.39491175879736	5.69939036690279	1.35016788092983e-57	1.67420817235299e-55
BX276092.9	-3.73591708519514	3.70352131757958	1.54074226495195e-57	1.88112778687057e-55
AL136982.1	-2.96648479655675	3.56907864190276	7.67318815976061e-57	9.22642745997882e-55
AC091588.3	-3.50719661952366	3.66450099591667	2.91459081544073e-56	3.40149892813789e-54
AC131097.4	-3.11253665145122	3.63478575721013	2.32492625950129e-55	2.63580211362889e-53
AC093010.3	-2.04921077349496	10.6248172975177	1.07435602351578e-54	1.20085766234102e-52
MIR497HG	-2.70530419694708	6.9581236184061	1.26914888205147e-53	1.39888410110562e-51
AC126773.2	-2.37460116498819	7.5076399355081	5.63881690593909e-53	6.13008917336063e-51
LINC00989	-3.53085619812508	3.59548382422453	6.88833130068547e-52	7.38726989219458e-50
AC079630.1	-3.10957256271092	4.86990106059308	6.07972666190908e-51	6.4331614385214e-49
AC007671.1	-3.36339766451291	3.31127212149883	1.46047857825666e-50	1.52504710487432e-48
AC007541.1	-2.05372346157572	6.47128375681082	1.82058835807905e-50	1.87638820905394e-48
AC018647.1	-2.22090014784527	4.81797413563271	2.37848656460163e-50	2.41995761239469e-48
AC027288.3	-2.96368918178655	6.37022447840506	6.14136570716111e-50	6.16935167747222e-48
LYPLAL1-AS1	-3.49873054412547	3.39780793316276	3.02051552555508e-49	2.99635140135064e-47
AC013489.1	-2.02011015338941	4.38361254965881	4.60280569995845e-49	4.50961309072472e-47
AC004543.1	-3.24995090709778	3.33483885776588	1.0322440255931e-48	9.99010803305708e-47
AC090825.1	-2.930624558069	4.800928406392	1.40215041124401e-48	1.34065851369066e-46
AC007998.3	-2.67001806183769	4.53696522238659	3.02823660177371e-48	2.86096257996145e-46
RERG-IT1	-3.76208936255341	3.27955283803167	5.3802663913868e-48	5.02326989200537e-46
AC087477.5	-3.05819468743598	4.04281903832619	5.72284843927828e-48	5.28099130396656e-46
AP003071.3	-3.37052012386654	3.53912304094507	2.28566532455625e-47	2.0849471282389e-45
AC009806.1	-2.3240319249055	4.46225011838481	3.19374049055794e-47	2.84781174528852e-45
GATA6-AS1	-3.39715311688661	5.56586009575621	1.04679731210449e-46	9.1289928229244e-45
AC012409.3	-3.1440392750153	4.36984395524109	1.70877446279693e-46	1.474003710517e-44
AC016877.3	-3.06701609313436	5.62400049813513	6.55926204996705e-46	5.59723694930522e-44
AC087516.2	-5.0817817421305	4.14996636613382	9.53275904457431e-46	8.04808252954699e-44
AC011472.4	-2.06212133139596	5.88740972241053	1.1158085342007e-45	9.32111213412294e-44
AC007614.4	-3.97058992243983	3.10110829455775	4.93893387901696e-45	4.08285200665402e-43
AC000403.1	-2.50518623798084	5.90363015690457	1.13196766181928e-44	9.261129241441e-43
CMAHP	-2.48760858626558	9.25851373619649	4.75100920541583e-43	3.80848576304849e-41
AC008992.1	-3.65550302327622	3.41156304102078	9.38917797380693e-43	7.42714754618427e-41
AC013643.2	-2.96115888079604	3.48918472562932	9.45239292042101e-43	7.42714754618427e-41
LINC01990	-2.65303251359707	3.70375256741555	1.03770271222391e-42	8.07373404334214e-41
LINC02202	-2.36480599008034	5.57062335060967	2.01128420328456e-42	1.5496651880841e-40
AL022344.2	-2.64486101155295	4.24431322899736	4.32381255754411e-42	3.29940158237212e-40
AC055874.1	-4.77098570384296	3.52352264552852	8.34455861244182e-42	6.30689687127032e-40
AC080038.1	-2.38462891496943	6.37755319828416	8.47165754752734e-42	6.34255417897896e-40
KCNMB2-AS1	5.84544119337264	8.78870308291138	1.1710966473977e-41	8.68581588200762e-40
PGM5P3-AS1	-4.00671221086607	3.50753691649435	1.34153980244049e-41	9.85783321497013e-40
AL136084.3	-2.4561101302425	4.29765017096749	1.47481635385137e-41	1.07377454900592e-39
CACNA1G-AS1	-2.79828599577257	4.43488403098934	2.82652940350105e-41	2.03921248601676e-39
AP001189.1	-2.58563913615561	4.5442529149184	3.83473124727608e-41	2.74166010616063e-39
AC106789.1	-4.4830243858974	3.1570238473356	4.44110642975705e-41	3.11899297580106e-39
ZIM2-AS1	-3.20873888755126	4.62514895507294	6.55804083465229e-41	4.5653168477018e-39
AC004816.1	2.55719504484734	8.2820450165014	1.28413053169525e-40	8.86161730394221e-39
AP001189.3	-2.68153268160638	4.74022621899845	1.58193501316511e-40	1.08226174693779e-38
AL035425.3	-3.75605512766815	5.50970701178165	3.21109599486533e-40	2.17805622352575e-38
TFAP2A-AS1	4.02720292387473	7.73370186419688	3.37653800671042e-40	2.27086488315711e-38
AC120498.10	-3.13219270882433	3.66898308897824	8.2298826524908e-40	5.48843266640059e-38
LINC01018	-3.58294537731089	5.63565147722714	5.83678736786264e-39	3.86006204594649e-37
LINC01088	-2.88578885705297	6.30319494973229	2.02141866002116e-38	1.32578334594445e-36
AL132642.1	-3.10313799497471	3.28345999086091	5.37505492153051e-38	3.49642916862837e-36
AC002398.2	-3.24236359157943	4.29609906960353	6.9398805875068e-38	4.47763352377674e-36
AC108718.1	-3.87318365512356	3.51251677522464	1.24460978787167e-37	7.96550264237869e-36
AL158847.1	-2.98271716502315	3.35913782579082	2.42490422892114e-37	1.53952319685746e-35
AL365214.2	-2.73358311891899	4.13186914185618	2.53350913680156e-37	1.59570861187756e-35
AL355607.1	-3.03116229468865	3.83949022257322	2.59979570629674e-37	1.62456525395047e-35
LINC02296	-3.86720945116629	3.43702450704378	4.10776270002596e-37	2.54681287401609e-35
AC093627.6	-3.30937288211032	3.83450350464023	7.40784164722893e-37	4.557258241272e-35
AP003354.2	-2.39539031456953	4.30309701031563	7.59474685369861e-37	4.63630084853478e-35
LINC00506	-2.65354309122316	4.83262000166606	8.74654572634634e-37	5.29867075452554e-35
AC063944.3	-2.89769887880916	3.48476577053862	9.99988768042428e-37	6.01205368423084e-35
OXCT1-AS1	-2.22733011075615	5.1004865171404	1.0987623181015e-36	6.55622387703274e-35
ELF3-AS1	2.5643933295015	7.88949555123798	1.36560290129772e-36	8.0876303169393e-35
AL158163.2	-2.16001145645587	4.37158845218036	1.38993712044817e-36	8.17077110213084e-35
TRPM2-AS	3.46260728102921	9.4901398603635	3.88156633969499e-36	2.24847521692113e-34
AL049775.1	-2.83069714202623	3.75661318718113	8.14754933025432e-36	4.68543126702161e-34
AC004637.1	-3.30163116631677	3.39708318341559	1.51793068534639e-35	8.66640138051006e-34
AP001107.8	-2.19272224436359	3.86761336743162	2.07376851833339e-35	1.16719340152438e-33
AC053503.4	-4.45492489073414	5.99019654552402	2.0929701631839e-35	1.16970501514278e-33
LINC02126	-2.99835321642166	3.47128060803441	7.14037123099476e-35	3.90799904063272e-33
AP003774.1	-2.34460701110704	4.97020103789827	9.02408629095641e-35	4.90514717842672e-33
AC110491.1	-3.42656771932437	4.14315977360992	1.64703688868067e-34	8.83167888416878e-33
LINC01140	-2.6128882320073	6.33087842494892	2.06255719433016e-34	1.09855395263115e-32
LINC01788	-3.81215819471607	3.22376339787543	2.23885333645978e-34	1.18450267187632e-32
BX255923.1	-3.28350229699978	3.19849125153926	2.43703575716275e-34	1.2808156138307e-32
AC025809.1	-3.32804997515587	3.3274581614972	3.8904025242761e-34	2.03119963372731e-32
PTPRD-AS1	-3.37987587311154	5.40508012529731	4.34857284905153e-34	2.25557347255379e-32
FLJ27354	-2.01980149994755	5.59947562154095	5.26439975137341e-34	2.70217502172259e-32
AC073072.1	-2.8429138250042	4.06857492342773	5.27768558930193e-34	2.70217502172259e-32
AL109811.2	2.53540987798423	6.17892431979581	6.20218830518437e-34	3.15516451217584e-32
AC025165.1	-2.23079282405833	5.33395177215279	6.58153397403456e-34	3.32681870177951e-32
AC145124.1	-2.31199189858039	4.54323119577664	8.81446518049437e-34	4.42731618179768e-32
AP000842.2	-3.51426015585525	3.17904952480526	1.72505380543495e-33	8.55626687495736e-32
AP001471.1	-2.79560357111472	3.18811776921848	2.69461121942362e-33	1.32822575387241e-31
GAS6-AS2	-2.62719428337573	6.70810324697609	3.77609016927407e-33	1.84981799897278e-31
AL353746.1	-3.59705751263201	5.73743879344358	6.79740861752495e-33	3.28928260906573e-31
AC011503.1	-2.61977471868494	5.60202383968102	7.0242548522857e-33	3.37845372774177e-31
LINC01550	-2.43806249450232	5.85105683367404	8.45202216612005e-33	4.04067758495956e-31
AL133320.1	-4.8224751093481	3.84298148621794	1.90829986393122e-32	9.01444507152271e-31
WARS2-IT1	-2.66376224515254	4.35489232181411	1.96600548122912e-32	9.23208254380726e-31
AC012653.2	-2.83416727203384	4.11970557566119	2.40473689310141e-32	1.11602292302063e-30
AF106564.1	-3.47350970480271	3.54613305202688	5.22962420583244e-32	2.41292428473757e-30
AL157895.1	-2.84015696662155	3.98551733625469	6.00901362127711e-32	2.75650474557544e-30
LINC00858	4.47255705597732	7.01015626253806	8.2178507719573e-32	3.72667792721446e-30
AC073636.1	-2.68688564544952	3.35664403606174	9.66093763229743e-32	4.35620460510866e-30
AC007495.1	-2.91762451435074	3.79535147627891	1.35604384068856e-31	6.07997961565223e-30
AC020634.1	-2.6443968266647	4.06652230593004	1.41315973762637e-31	6.30046948191171e-30
WT1-AS	-3.08069310099533	8.66863148300626	1.72923400392286e-31	7.66659276823008e-30
AP003355.2	-3.63121929058863	3.45861507670649	2.43656928766994e-31	1.06832120811871e-29
AC010976.2	-2.35985339005847	4.48468813896647	3.42520666326722e-31	1.49354066371916e-29
AC012073.1	2.22163942298616	7.63283810908018	4.85578029737308e-31	2.09431915434526e-29
AL139339.1	-2.56125336938702	4.23921862207751	1.18050710383797e-30	5.03683030970868e-29
AL161457.1	-3.19591096645708	3.31144697004386	2.50716981384752e-30	1.05274601284095e-28
C6orf99	2.81376885277035	6.55450395414635	3.15222334648026e-30	1.30974054856897e-28
LINC00473	-3.50662875286663	6.02682654432789	3.24563233118142e-30	1.34152803022166e-28
AC003985.2	-3.92061089427829	3.99553066392191	3.72362463862452e-30	1.52323119237754e-28
AC138904.1	3.32549152750266	8.10084843123182	3.93587233679579e-30	1.60179912127238e-28
AC023154.1	-2.52587781841669	4.16299157352722	5.79851588898879e-30	2.33588944644746e-28
AC037198.3	-2.50435270813796	3.9083378290319	1.69834522258784e-29	6.73903384322857e-28
AP001453.2	3.32409775784554	7.70742981956439	2.36870753328267e-29	9.30597177432239e-28
AC107067.1	-2.29917029724494	3.89935742537395	3.36770325507846e-29	1.31655630700998e-27
LINC01750	-2.52841916137122	5.356736256575	4.11012679204963e-29	1.59891991282872e-27
LINC00578	-2.58851017426224	4.65067259480453	4.30733034353554e-29	1.66746212713649e-27
AC092718.4	2.18044406269995	9.43002745359023	4.88705015565089e-29	1.87360531571234e-27
AC084855.1	-2.62691323135524	3.24201413325199	6.4593060536676e-29	2.46447369432241e-27
AL356489.2	-3.33310346299944	4.46589494217262	7.15469874165245e-29	2.71673154132793e-27
MIR99AHG	-2.18164567235171	8.66096998957676	8.79078701604888e-29	3.32208027425543e-27
AC147067.2	-2.38423570397285	3.91136670805301	1.07850678581382e-28	4.05641225223625e-27
AC013553.3	-2.14383040428507	4.9158440692893	1.83834228428644e-28	6.88164356985717e-27
LINC01358	-2.68382629631365	4.33894041060376	2.17915344265186e-28	8.11913695816205e-27
LINC00028	-2.5959218766732	3.21937469613972	4.48621288738958e-28	1.65593420810808e-26
AL023803.2	3.26954326554815	5.65451366862902	4.67339362088509e-28	1.71703943404371e-26
LINC01268	-2.03036478060898	5.19888219188318	6.79332859314536e-28	2.48441731406459e-26
AC092155.1	-3.46664714984947	3.4940331327757	6.98774049937548e-28	2.54379397261669e-26
AC009159.3	-2.25220076995991	4.83952239003238	1.15087948350235e-27	4.17049295939482e-26
AC025259.3	-2.43597934550672	6.33514341176827	1.85987398717517e-27	6.67871491503265e-26
MSC-AS1	-2.08194239026562	7.51194070558736	2.0403015958469e-27	7.29361867776621e-26
LINC01359	-2.08132828078529	5.03123350637788	2.50169430578186e-27	8.90289058775106e-26
MEG3	-2.52650215821227	10.6692140247642	3.87152148805175e-27	1.36552864574127e-25
LINC01563	-2.62497571888297	3.72832388568798	4.61247402764617e-27	1.61967229572566e-25
AC026904.3	-2.26017769304493	3.30515127208439	6.03179979896478e-27	2.10873846716231e-25
AP003548.1	-2.97207039025666	3.50781231965034	8.64123456037593e-27	3.00775602943611e-25
AL121820.1	-2.31421486694618	3.92490531559899	1.62932960327763e-26	5.64644529764684e-25
AP000473.2	-2.54424949017983	5.23836948335891	2.62431389182844e-26	8.97696338170279e-25
CCND2-AS2	-2.66219569979445	3.2555361277191	3.70051444775592e-26	1.25411383430365e-24
AL133215.2	2.04453873269136	6.9389869034611	3.71366873817234e-26	1.25411383430365e-24
AC010776.2	-3.57685214149955	3.95704219439954	3.78661453519083e-26	1.27332936234214e-24
AL158211.1	-2.17388315766728	4.54971653536227	5.28802484954822e-26	1.77070739265885e-24
AP003716.1	-2.28713212609301	5.62961135945917	6.99938432020926e-26	2.32414702783183e-24
AC092667.1	-2.43220475253871	4.73784626035409	7.48717278957209e-26	2.47575846908517e-24
AC087071.1	-2.29960606459594	3.8594296541547	7.73612964329878e-26	2.54746576137839e-24
AL445524.1	2.67040809550254	9.76230456652515	1.22757312931203e-25	4.00906187416473e-24
CERS3-AS1	-3.27079346210039	3.78668429732303	1.64070936432514e-25	5.33633996528044e-24
TYMSOS	2.61509388680441	7.63217042809117	1.86459784743018e-25	6.03977490498201e-24
AC022915.2	-2.21375436158821	3.54504657424122	2.1181939523104e-25	6.83332813233144e-24
MIR210HG	2.19516528576941	10.5078672350084	2.36948316979207e-25	7.61304390099993e-24
LINC00958	2.51187709356286	10.6871380763018	3.59153680601102e-25	1.14009744370014e-23
NCAM1-AS1	-2.77373088199638	3.38586411966025	3.82654166733909e-25	1.20985795505988e-23
LINC01352	-2.13470573798975	4.15696846429951	4.30187595827249e-25	1.35474950812899e-23
LINC01579	-2.36170715899457	7.18953419016197	8.73834709978911e-25	2.71951068956574e-23
AC099850.3	3.04114269665403	7.48752362427941	9.33371696020168e-25	2.89345225766252e-23
RHPN1-AS1	2.17256025582236	8.20968335990927	1.95886259552076e-24	6.02540060389642e-23
AC108860.2	2.05681675462526	8.2897776081645	2.21946043590095e-24	6.80063243988802e-23
LEMD1-AS1	-2.66815214487721	5.73064434631053	3.53251111309957e-24	1.07000031273123e-22
LINC02159	5.00567090480778	8.58409836036263	5.24883535791522e-24	1.5778317197127e-22
AL445231.1	2.05377531256508	5.76400407608543	5.43420292159854e-24	1.62738997682287e-22
HCG23	-2.86987047154069	5.05497482247431	5.78835524832695e-24	1.72693185153093e-22
AC091182.1	-2.13520505888425	5.63093909959694	7.20153148584498e-24	2.14050014500621e-22
AC078845.1	-3.19768681886621	3.48522818533174	7.245734334857e-24	2.14560252542631e-22
AL365181.4	-3.10763213714601	3.42557106596318	1.04732012548271e-23	3.06698616820325e-22
C2orf48	3.23423071719641	6.28643783841579	1.26384190782166e-23	3.67393750200464e-22
AL162426.1	-2.24536101897698	3.18631247154998	1.6735822915866e-23	4.8472806810333e-22
LINC00511	2.57441473674659	10.8371911237992	2.07602224800699e-23	5.99102274915763e-22
AL121796.1	-2.5323776220593	3.39099283571036	2.25052779977968e-23	6.47108283298968e-22
AC011247.1	-2.36973352910646	5.36123305941563	2.89989529171656e-23	8.21913179823664e-22
DNM3OS	-2.16078048861583	8.63789242958259	3.02928543131842e-23	8.55530575905444e-22
U62631.1	-3.11490842244189	3.51746163837936	3.39272413307075e-23	9.51401368199629e-22
RORB-AS1	-2.80174088738811	3.32678391107352	3.55086104872423e-23	9.92240608544912e-22
MIMT1	-3.3818551646118	3.38835707047735	3.72137800124395e-23	1.03261733628923e-21
AL008718.2	-2.11053639307405	4.14418593268023	4.4448909196664e-23	1.22481438675252e-21
LINC01960	-2.01234816822456	3.77874542450595	6.58266330842205e-23	1.79518955380197e-21
AC005481.1	-2.46133006975823	4.28027626208559	8.59094705611791e-23	2.32688586475603e-21
AC008403.3	3.06793361196826	5.05697125971512	1.18677129237527e-22	3.18183005955747e-21
KIAA0087	-2.74844425801276	4.69271690835369	1.34124515860799e-22	3.57185287876275e-21
LINC01229	-2.40361836495875	3.89131006702221	1.62658931473356e-22	4.30287093390852e-21
LINC02438	2.24947913893324	5.80299988137611	2.67574207153646e-22	7.03135399990507e-21
AL354707.1	3.32896602383061	7.44954410484707	3.64777389523797e-22	9.46037046817273e-21
AC007996.1	2.28474322632619	11.0905042766818	3.71396250888066e-22	9.60065357344525e-21
LINC01833	7.88826515933669	9.10530964216775	7.94412977106897e-22	2.0469030475066e-20
AC103858.1	-2.20212658785858	3.2019884007185	9.13015203459308e-22	2.34488305975827e-20
AC135178.1	-2.33261976093187	3.27552240715321	9.16369057096381e-22	2.34590478616674e-20
CCND2-AS1	-2.39605117602934	4.52299841492019	9.883511138455e-22	2.51395975624291e-20
AL031058.1	2.17572298483819	8.26155240599689	1.03964555363348e-21	2.62758825275009e-20
MNX1-AS1	5.50130755680266	7.05278631697658	1.0852568436161e-21	2.73415819394836e-20
LINC01497	-3.430448885236	3.30184331788596	1.70523380238431e-21	4.21580543791959e-20
AL392048.1	-2.48557707298682	3.22595659563301	2.37211029257702e-21	5.81020595120099e-20
MIR205HG	5.00799510677423	9.24001544456668	2.72380274165769e-21	6.63070507907836e-20
FO393415.1	-2.35717464341665	3.62997419824799	3.40997366766245e-21	8.27570367784991e-20
LINC01166	-3.31974087085618	3.23241750834999	4.02975589095541e-21	9.75004352153114e-20
DCST1-AS1	2.20443968476006	7.35335576264447	5.33679188820979e-21	1.28731855394629e-19
AC015849.5	3.32885995913223	6.01255091476651	1.08683295627029e-20	2.56699593480983e-19
AC025154.2	3.79534656635141	10.322806027428	1.41584216878026e-20	3.33416126155493e-19
AATBC	2.51843976556698	8.66893819822799	1.83035545631137e-20	4.27226497096678e-19
AC103702.2	5.82533838743124	8.64198757567619	2.08862563094184e-20	4.84658859858317e-19
AL391807.1	-2.67342583483618	4.8220190016368	2.63090315791419e-20	6.05183984382811e-19
AC025035.1	-2.20745946917297	3.36643590857263	2.98027427612798e-20	6.83568111426347e-19
LINC02057	-2.8431147531531	3.4194428164939	4.09905652974686e-20	9.32094917480546e-19
LINC02104	-2.23322279497847	3.41073992037661	5.58120064188258e-20	1.25474244458867e-18
CHKB-AS1	2.17208387042779	6.87501283705473	6.85058627002844e-20	1.53144373630833e-18
AC020663.2	2.93891662122432	6.96450368112298	7.80993096647976e-20	1.74100034129167e-18
LINC00881	-2.13322228580284	3.26693383148195	8.2650642955836e-20	1.82706268105157e-18
LINC02078	-2.43487575713746	3.99437191588681	8.70797676828605e-20	1.91962510091995e-18
AC020907.1	3.74134172001696	7.92737698020341	1.37274657743594e-19	3.00113411529798e-18
LINC01778	-2.04572716958792	4.88493148069161	1.74029806773871e-19	3.76321674811292e-18
DLGAP1-AS3	-3.23417676870991	3.88230422924694	1.79581568627193e-19	3.87271556691686e-18
LL22NC03-63E9.3	2.78574505211975	4.94300003085314	1.92180541982214e-19	4.13318368880989e-18
AC022211.3	2.2290086081232	4.90342180850711	2.01747577069687e-19	4.32721289628388e-18
AL031123.2	2.09820887944254	7.93546221369462	2.66861329142137e-19	5.69304168836559e-18
SLC12A5-AS1	3.60060003794005	6.38383088998864	2.99234232048654e-19	6.33259430810165e-18
ALDH1L1-AS2	-2.58340543285237	4.7333871387056	3.68470040619678e-19	7.74454176264475e-18
AC024884.2	2.60273629017892	4.91526076553603	4.44894593178725e-19	9.29127234596412e-18
AC105219.4	2.2342728039157	6.44825115759925	4.51673371437922e-19	9.40808366333687e-18
FAM167A-AS1	-3.33916615854476	4.09919349828271	4.68884357211934e-19	9.74101114877987e-18
AC087286.2	-2.83671254775506	3.94795759613178	1.03794992127455e-18	2.10669324174804e-17
AC009686.2	2.3117212381442	5.67817316940904	1.18861868915207e-18	2.40634640742624e-17
AC009005.1	2.72987158902273	9.19954880986372	1.24958919461579e-18	2.52334347289337e-17
AC025857.2	2.4958913541917	7.51746213765269	1.5483289714146e-18	3.09509791363886e-17
LINC01266	-2.72684650889145	3.68740504776467	2.04357674659834e-18	4.04434540174675e-17
LINC02321	3.36036775808587	4.92272429134837	3.39657860103263e-18	6.65561673525802e-17
ST3GAL5-AS1	-2.16179049012903	3.77728148181238	3.68926244513068e-18	7.19360854166021e-17
LINC00337	3.36829789519362	5.54463364183403	3.71711062918506e-18	7.23014459637564e-17
AC022211.1	2.62442291012636	4.89020341788944	4.14080866812197e-18	8.01498965615023e-17
LINC00211	-2.13604354243423	3.36171894315488	4.31806019934552e-18	8.31750624805972e-17
AC007001.1	-3.24843581993662	3.47324673748825	4.50555752946648e-18	8.65765243434528e-17
MNX1-AS2	3.83007252798567	5.46082554145753	4.61312978441641e-18	8.84294636935474e-17
SMIM25	2.32625754047639	8.29920707232575	5.47208970978455e-18	1.04390634463582e-16
AC008676.2	-2.04309021817184	4.09820931666016	7.47737030074686e-18	1.41962705040017e-16
AP000802.1	-2.7912673290836	4.33548810542265	8.56775585104539e-18	1.61889786747372e-16
SNHG25	3.14755529081117	9.58766848696643	1.16833448092588e-17	2.1867694435443e-16
AC005746.2	-2.01434567580985	3.81787738710406	2.36949547521651e-17	4.33279172611019e-16
LINC02041	4.48727450159058	5.18616755065784	2.51624256285847e-17	4.59055194915972e-16
AC109309.1	-2.61102230416767	4.02953247665042	2.80900335147172e-17	5.10120150967495e-16
CPEB1-AS1	-2.10689681455656	3.73469397695574	2.91157465395547e-17	5.27540101684718e-16
LINC01502	-3.41337257759682	6.20558450397713	3.33892485390794e-17	6.02220628195759e-16
AC017007.5	-3.60109074448926	4.25326152973676	4.37356873302325e-17	7.83490777997122e-16
TSSC1-IT1	2.22739467175109	5.31185131695633	4.56795357842293e-17	8.16470261224423e-16
AC012414.5	-2.17229231728132	3.21476024497444	4.83149231900707e-17	8.59702310395519e-16
LINC00239	2.02527631629472	6.48066815237875	5.44793240127894e-17	9.67221287171133e-16
RDH10-AS1	3.53085832954895	7.48748353128687	5.51955308458373e-17	9.77749403554831e-16
AL358075.2	2.38937285377321	5.80741655129233	7.21625169994675e-17	1.27262607757283e-15
AL137025.1	-2.04396827664024	3.72408373720191	8.31951064336554e-17	1.45426512039095e-15
AC020658.4	2.95659029713825	4.32163437563744	1.06337363036192e-16	1.84659368283417e-15
ATP2A1-AS1	2.0892146363145	7.26556793675714	1.26042137836295e-16	2.17422368678918e-15
AC106900.2	4.72531841587767	5.21932043180493	1.39939282525242e-16	2.39861370652337e-15
AC044802.2	-2.06730796181156	3.32583355095161	1.72632763249174e-16	2.94626582611924e-15
AC090371.1	-3.04290145253417	3.25293577127808	1.84326558223648e-16	3.13236737914962e-15
AL671511.2	-2.27131116008777	3.46468992664982	3.45223269168418e-16	5.70769138358451e-15
AC007342.4	2.88385152916248	6.35787051851001	3.65649381564558e-16	6.03283470290299e-15
LINC01814	2.18753431479591	6.42364208662714	3.67049672934522e-16	6.04337386806715e-15
AC013565.1	-2.3109522010475	3.57997859878089	4.10681403446096e-16	6.74775904295697e-15
DLG1-AS1	2.0041924438904	5.48801066265458	4.15990906314847e-16	6.80681202580335e-15
AC061975.6	5.98730928087271	6.654800481048	4.26657943015841e-16	6.96699060858788e-15
LINC00298	-2.12521847250437	3.1689981599483	4.33512915618504e-16	7.06439116703993e-15
AC010680.1	-2.00210445018088	3.33117876356914	4.38060522332193e-16	7.12386947792681e-15
AC126768.2	-2.92029896450014	3.9432918667607	4.79424240046111e-16	7.76471585511416e-15
AL357078.3	-2.07075072152235	3.39544233840121	4.82738671878513e-16	7.80247270881442e-15
AC080037.1	2.53288003548476	6.17999931619327	5.47031214719874e-16	8.80576008117022e-15
LINC02086	5.85526536464332	8.39091857168985	5.83636731989711e-16	9.35705273751586e-15
AC112715.1	-2.02531393930693	3.33717122440268	8.14732647661847e-16	1.29573512862614e-14
AC084864.1	3.29827792086458	4.09746344526201	8.92820712020187e-16	1.41425652107629e-14
PRICKLE2-AS2	-3.11448693062332	3.11397698250553	9.02958680616813e-16	1.42746615326196e-14
AC100812.1	2.49373359868084	5.48037007632953	1.05542589813486e-15	1.65858612427688e-14
AC114803.1	4.23840516570818	4.18345458585385	1.12011388125206e-15	1.75329857231092e-14
AL390719.2	2.02319103158691	10.1538845414718	1.20430467716852e-15	1.87767424715313e-14
LINC02163	5.6065631864526	5.29765402748368	1.26118123764004e-15	1.95483091834207e-14
AC005730.2	-2.17068000720624	3.6114819893871	1.37684568836051e-15	2.12950298347222e-14
MIR200CHG	2.00540536717018	9.39099199870888	1.3792395835493e-15	2.12950298347222e-14
BBOX1-AS1	4.44891850861647	7.66845881218231	1.50428742107214e-15	2.30909573957998e-14
AC093895.1	3.93557248346126	5.46781768965286	1.52346924997511e-15	2.33402547640975e-14
AC011446.1	2.58221185808053	5.42599583191559	1.62166804554381e-15	2.47016460833699e-14
AL049612.1	-2.04296773828395	3.48142154620716	1.74955052951501e-15	2.64451447439168e-14
LINC02076	-2.09261416819694	3.85490687467135	1.75279059164569e-15	2.64451447439168e-14
LINC02387	2.728138994031	6.49993990113273	1.81568740358428e-15	2.73421161951516e-14
AL445183.2	-2.38817669622725	3.71170724687592	1.85670520831106e-15	2.79068419188571e-14
LINC02012	2.18395957721253	6.94469608255946	1.95360977898904e-15	2.92525418982207e-14
AC069120.3	3.07750497940283	5.38467015083574	2.11003397003145e-15	3.14759954627247e-14
AL359538.1	-2.06299651160415	3.52610225728632	2.16423368986542e-15	3.22239372659887e-14
AC025176.1	2.08702580331972	4.96574144445574	2.99194648825618e-15	4.40303471116243e-14
HAR1A	-2.06177439157007	4.68219540372098	2.99601656253492e-15	4.40303471116243e-14
AC109779.1	-2.14983086871772	3.37505483617479	3.2687747365898e-15	4.77734738666237e-14
LINC02081	3.07424101532329	4.88287429048373	3.3560200641874e-15	4.89584103481456e-14
AL139039.3	2.50427913346117	5.13171819608404	4.4878251389596e-15	6.46377137981549e-14
AL117348.1	-3.20386429922064	3.75989968539695	5.04324131081176e-15	7.23746167135663e-14
AC005041.2	2.02024494105703	5.49258187178337	9.73539174702448e-15	1.3747343221421e-13
DEPDC1-AS1	2.9179167937104	4.16378930472847	1.54452463826501e-14	2.14289292469775e-13
AL022316.1	2.85986699929335	6.62781772287731	1.63475614399321e-14	2.26017852939549e-13
AL139424.1	2.7116103780772	3.67025880494769	1.66032599490815e-14	2.29153862532019e-13
CASC9	4.50883640554476	8.18898540715071	1.81989232430582e-14	2.50306160930519e-13
LINC00336	2.27020107740855	5.38557025502483	1.90027720941762e-14	2.6001034368859e-13
AC093904.4	3.74269894149079	6.53183512929501	2.09892948872691e-14	2.86204543342557e-13
LINC01165	-2.00424563524315	3.7126703290327	2.52681753787032e-14	3.42198361442643e-13
DLEU7-AS1	2.2595153675631	5.00611676239857	2.74996775901199e-14	3.71784397538656e-13
LINC01224	3.82352661516796	8.87461002022369	2.75984221118594e-14	3.72484826326048e-13
AC027807.2	-2.20010530151959	3.98267282250384	2.97644741007925e-14	4.00357400786252e-13
AC027228.2	2.44757665547708	6.64019115690127	3.17174982593557e-14	4.25185922611903e-13
AL021807.1	2.48906487448717	7.33584867967381	3.25276664103753e-14	4.345783849036e-13
AC129507.1	-2.35316788985944	5.58575455646638	3.81909145873495e-14	5.05981799941912e-13
AC004832.6	2.35698721186095	4.5995822277345	4.25894233180575e-14	5.61444623674591e-13
AJ011932.1	-2.17298339979226	4.56940448228074	5.13249897781528e-14	6.7436277960169e-13
AC004707.1	2.99715806842575	4.06129173975378	7.35823101598256e-14	9.57293792505535e-13
LINC01977	2.6677588324693	7.77105970546163	8.04719276017458e-14	1.04350525726708e-12
FP700125.1	2.17295166567793	5.85800836403609	8.24565286470902e-14	1.06575734746467e-12
U62317.2	2.5406557740013	6.26300647235939	8.95249582636257e-14	1.15149119737461e-12
AL450332.1	-2.05892501665754	3.44586612628098	9.90492688630325e-14	1.26987883311313e-12
LINC01638	-2.34481190652913	3.61965569588401	1.20452540092663e-13	1.52701494916194e-12
AL031710.2	2.68169023625448	4.36556282217822	1.31475072455305e-13	1.66409278310255e-12
AL022318.1	-2.23227596624313	3.33327917538401	1.4382280926587e-13	1.8145911197678e-12
LINC02026	2.34967969947304	4.95496748239395	1.56477005720156e-13	1.97111351967485e-12
AL592546.1	3.08451937547135	5.58611045220192	1.65712212727829e-13	2.0775546922718e-12
AC069120.1	3.02716462663636	5.78373762854013	1.69418621872735e-13	2.12067221322086e-12
AC245407.1	-2.24503818356609	3.87361876257633	1.76238201832186e-13	2.19909806562929e-12
AP000696.1	5.3734839295198	5.2074702965659	1.81054951205511e-13	2.25211926765977e-12
AP001172.1	-2.69885501419342	3.13237524615307	2.14355508966869e-13	2.64149894279669e-12
AC106875.1	7.34309245576777	8.39242730736256	2.18884940292167e-13	2.68480817026065e-12
AC116914.1	2.337552476433	3.98145112353731	2.78770241055069e-13	3.3931298052347e-12
AC011997.1	3.23645764677943	4.04272381609063	3.28266008444205e-13	3.96517358145085e-12
KCNK4-TEX40	-2.30090802241533	3.38911574429902	3.62489093904207e-13	4.36839633276167e-12
AC007614.3	-2.00767335148439	3.73714831930594	4.54020132471007e-13	5.42636110134023e-12
AC010643.1	2.19017183704585	8.00969437845285	4.66494105888997e-13	5.55101337602516e-12
AP000695.2	2.29503496732449	5.5534761413551	6.13458030539809e-13	7.24464721780346e-12
AL023803.1	2.38322020121566	4.63403025522837	6.59860410779591e-13	7.78105827629545e-12
LINC02054	-2.05242452251877	3.61039543772116	6.98509128847887e-13	8.21239769857308e-12
AL023803.3	2.50986520205129	4.0439685883253	7.4994740886428e-13	8.76521743261698e-12
AL132822.1	-2.5999809190087	3.62042615148833	7.6131242960553e-13	8.87191694764976e-12
AC022784.1	3.61347499862149	8.16995310710236	9.10211361796998e-13	1.05451640397387e-11
ELFN1-AS1	4.09931313573691	8.0624602994171	1.17335796599478e-12	1.34953171277312e-11
C8orf49	-3.32967730907252	4.06426525200157	1.23000514730082e-12	1.41059549840741e-11
LINC02178	7.21269355628551	6.84853919600201	1.29172660137258e-12	1.47924131435683e-11
AL133353.1	2.0737846654812	4.45268053227369	1.29571315580298e-12	1.48166853090093e-11
AL357507.1	5.77463661207283	6.88932857188384	1.38151510152073e-12	1.57298476982332e-11
AC104472.1	2.33086294520677	4.2429556441337	1.48396301267385e-12	1.67759693284611e-11
LINC01748	4.93064513158562	6.16597033532422	1.56009480371349e-12	1.76115396333859e-11
AL157373.2	2.32404879420698	5.69812351717067	1.65591394452664e-12	1.86401887429269e-11
AC007384.1	3.44872770561413	7.43115563005536	1.78899733594074e-12	2.00529418898668e-11
LINC00885	2.82529273865877	7.08592582171823	1.9403037478786e-12	2.15661772313229e-11
C5orf66-AS1	5.39113889044129	5.21072615896133	1.99906518767065e-12	2.21263337926838e-11
AP003973.2	-2.23441566388765	3.36491062639948	2.22953863751538e-12	2.45403864456616e-11
CCDC144NL-AS1	-2.1470180020973	8.98834297413452	2.61061223087821e-12	2.84585421212218e-11
AC103736.1	-2.05601170061678	5.05726553433346	2.79278036640451e-12	3.03609657366934e-11
AL133343.3	-2.68549650683663	4.27170228725534	3.2078030601543e-12	3.47300478654632e-11
AC133785.1	2.75841935542981	5.5989017680285	3.36242501920371e-12	3.63545026599463e-11
AC007128.1	3.67383433934798	4.98295191285477	3.37370714318962e-12	3.64268569909562e-11
AL391152.1	3.12954473859158	5.81655921454543	3.8248714778855e-12	4.09085984481123e-11
AL008723.1	2.45757306661124	5.14326234374808	4.57670162694459e-12	4.82346668146510e-11
AC021242.3	2.82520901112465	7.42690865334665	4.64102451686204e-12	4.88477063207124e-11
AC099518.1	2.05154407474722	4.95210805616891	4.82490024661329e-12	5.07157726584412e-11
AL589182.1	6.64357093013015	5.72433425430142	4.95299935194812e-12	5.19933900225665e-11
AC090921.1	2.5825047535054	4.78962768708061	5.05157878989769e-12	5.29581628489143e-11
LINC02475	5.02700173212926	5.11487890233531	5.25539384022157e-12	5.48773756789452e-11
AC104794.5	2.23082925398465	4.30905734410254	5.50902541149151e-12	5.73748368314916e-11
LINC00514	3.28041254443112	5.8948784240508	5.67755792394041e-12	5.90525552875375e-11
GAPLINC	2.15431984196009	5.83019197844148	6.84826681548866e-12	7.07654237600495e-11
SALRNA1	4.36057163775367	4.83115818985535	7.20368111880791e-12	7.42446926738436e-11
AC010789.1	5.12393608741646	4.72955528285893	7.41692854554996e-12	7.63433786478398e-11
LINC00668	5.45227664358036	8.26095844822891	8.54056168690548e-12	8.76604970872433e-11
AC020891.2	4.3291082431834	4.01499331221754	9.00889669496436e-12	9.20136475820298e-11
LINC00867	3.33526935973609	5.74987078130647	1.02818583747345e-11	1.04077586813639e-10
AL592494.3	2.71632748484198	4.64134638165666	1.11750819067838e-11	1.1268799239166e-10
WFDC21P	3.40029756191966	8.47597632349695	1.16865356944589e-11	1.17695872171607e-10
AL158055.1	-2.2813382973108	3.66673660859097	1.2389618871765e-11	1.24146484048393e-10
AP001999.1	-2.49466903000593	4.01390620198959	1.30830796894129e-11	1.30764887172772e-10
LINC00628	2.94590168774058	3.93997757391111	1.48385912175308e-11	1.47567744238502e-10
LDLRAD4-AS1	-2.2455429219404	3.72886312410666	1.55909102284356e-11	1.54855398714475e-10
LINC02473	2.40595448989368	5.78036790520813	1.64605962955745e-11	1.63289115252099e-10
AC108681.1	3.30845502908827	3.67442342190049	1.79826391827729e-11	1.78165074350169e-10
LINC01940	-2.06207189262089	3.18096565669505	1.80100797416638e-11	1.78214454900054e-10
AC007405.2	3.77669388694822	5.14829279177119	2.03774643730127e-11	2.00143016416124e-10
AC011511.3	2.66164772822485	4.97755281551708	2.23406709064453e-11	2.17807818567014e-10
AC067930.5	2.44196148487654	4.56379896544232	2.30128269598962e-11	2.2278939205983e-10
AC124319.1	2.17042516888596	5.94140879816325	2.37711831322044e-11	2.29498916468582e-10
CTD-3080P12.3	-2.23972825889767	3.46547750924024	2.47779628256882e-11	2.38928205327657e-10
LINC02208	4.18665261766285	5.61393958639318	2.54291642230079e-11	2.44910008827415e-10
C1orf140	-2.21186671982713	3.27499861112362	2.56994453271618e-11	2.47213088625886e-10
PCAT7	2.08581405147512	6.61094162968369	2.67149350323891e-11	2.5636000534104e-10
LINC01356	2.23166182947376	5.82138007783003	2.7034320194216e-11	2.59111552006398e-10
STAU2-AS1	2.05232312433036	6.26280584747512	2.74901256191332e-11	2.62529045623876e-10
AC243772.2	2.27866213919906	5.52680441642859	3.62358532475493e-11	3.42750573745592e-10
AC105219.2	2.20204535210026	4.44425454906244	4.01109524908159e-11	3.77157012994212e-10
AC090692.1	6.04937882435678	4.91131125620878	4.03277918757802e-11	3.78054747148219e-10
LINC02147	-2.33432840334881	3.950424384224	4.24271272855423e-11	3.96586198042478e-10
AC016705.1	3.27513652540153	5.54741033920058	4.69305369936085e-11	4.345175444464e-10
ABHD11-AS1	2.27683305718417	8.36667522018824	4.69864698519618e-11	4.345175444464e-10
AL133467.2	5.46865118055861	4.90581459132348	4.88959781458537e-11	4.50160652628184e-10
Z94160.1	4.09996119452084	4.2840328710468	5.36110170771376e-11	4.9128987473922e-10
AC020978.5	2.01303167507162	4.35343623115554	5.51093689915258e-11	5.04438237966262e-10
ARHGEF38-IT1	2.64631730784227	4.39953897985503	5.94965205262672e-11	5.41472920752817e-10
AC062015.1	-3.05192071160519	4.70213905462784	6.05253555416296e-11	5.50205293904206e-10
AC093390.1	-2.51028548230776	3.2144005882302	6.51028338592469e-11	5.89790056514821e-10
AC002384.1	4.65303994101945	5.71627493057055	6.53110857237204e-11	5.91002025431522e-10
AC010168.1	2.90062535241979	4.66621823388316	6.97263610059188e-11	6.28805001071559e-10
AP001207.3	2.17558645420843	6.58916086905931	7.26431294107767e-11	6.53623441047533e-10
PKP4-AS1	2.01151334179373	6.96862581341133	7.85299031861929e-11	7.0340102899055e-10
LINC01943	2.21174366839674	5.89426361816511	8.44780367534945e-11	7.53278314242396e-10
AP000924.1	3.07125018368106	4.38380780205319	9.0210966480137e-11	8.01695666278127e-10
AC055854.1	4.44817690893216	7.09549483093331	9.51233331332268e-11	8.43462314799205e-10
SIX3-AS1	4.95507156088187	5.38324493117599	9.8013824639879e-11	8.65225486476173e-10
LINC01234	4.993976313352	7.12525375780908	1.01553949966695e-10	8.93494619662625e-10
AP000251.1	2.66615467640718	6.92738563757414	1.16053469287099e-10	1.01543586798503e-09
AC009065.5	2.11840818350233	7.39728663252936	1.23038787878549e-10	1.07536984648036e-09
AL445471.1	3.19345214000487	4.20812865909129	1.36232280044335e-10	1.18286583635869e-09
AC125494.3	2.63940796675836	3.51210327225792	1.37946820769313e-10	1.19644368265056e-09
AC012313.4	2.82289931624185	5.57698581662236	1.44887251631217e-10	1.25253292913435e-09
AC009065.2	2.13098924659452	7.4462685132409	1.45368395141656e-10	1.25532490080977e-09
LINC00844	-2.36932051348569	3.71762543268841	1.50103264998603e-10	1.2919951312678e-09
AP003721.1	2.34949922239406	4.33455219847348	1.78327776289301e-10	1.52173035766871e-09
HOXB-AS4	3.44005048385695	5.60684187328056	1.90453990250513e-10	1.62171981397862e-09
AC093904.2	3.14395915157776	4.38860735810322	2.01550394445662e-10	1.71069939071741e-09
MUC2	4.52942438887843	9.34120531551515	2.24369496157466e-10	1.8955084154241e-09
AC078923.1	3.38840764241814	4.09689304597544	2.34516679472396e-10	1.97781548171406e-09
AC005993.1	4.40802354015629	5.07385226301622	2.40088410717202e-10	2.02051073960945e-09
AL356277.2	5.1334807989369	4.3685148128658	2.63388061453642e-10	2.20490259039673e-09
AC099329.2	2.71250415345711	7.96064071236507	2.84320440376627e-10	2.36516458577454e-09
AL390729.1	2.49045218350836	5.25490417841326	2.92746022657133e-10	2.43015945168097e-09
AC092691.1	-2.2847866039164	3.7191178729313	3.06524452694202e-10	2.53657774408883e-09
AC121338.1	2.24678841923977	3.85017229701535	3.17917824631636e-10	2.61721561854425e-09
LINC01559	3.6997676269606	6.32732317080568	3.18413362682542e-10	2.61857870077581e-09
AC009407.1	2.67086828989348	4.30008282133456	3.23881138904664e-10	2.65803590315141e-09
AC004080.4	5.90680101057101	5.78278119902691	3.3885295068284e-10	2.77230620270002e-09
LINC00488	3.68042406003069	7.45759170614162	3.42407681007513e-10	2.79275165105409e-09
AL031123.1	2.832303547723	7.10285179428562	3.69319748820045e-10	2.9968522767238e-09
U91319.1	4.34227140885999	4.26700398733444	4.06014074116791e-10	3.26456706402316e-09
KRTAP5-AS1	2.0104882241698	7.02629526850253	4.07222253404824e-10	3.27096741196425e-09
AL162413.1	5.44780323771139	6.12128889304607	4.14616534285234e-10	3.32363314756325e-09
AC010636.1	-2.18312255645139	4.33741736150059	4.25398782402571e-10	3.39976307869769e-09
LINC02418	3.9049913696411	8.64816872838527	4.31615031263282e-10	3.44250943528182e-09
AC100791.2	3.25566984637631	3.91525651350486	4.87447922543638e-10	3.86838671330631e-09
AC007342.5	2.09148970186499	7.16608373530644	4.92824295794203e-10	3.90714646495784e-09
AC012354.1	3.95395349407166	5.1355694099571	5.0838944245627e-10	4.02652556420455e-09
AC005532.1	2.07924280675976	4.88705314191675	5.44239254291454e-10	4.28905930690862e-09
AC015660.1	2.71454763752311	4.44043346739485	6.08817595541753e-10	4.76957200219087e-09
LINC00942	4.18914505646865	7.41477049905054	6.23863706883927e-10	4.87781515057226e-09
AL161431.1	6.65614754825099	8.32349814675261	6.52345773767344e-10	5.08547746622558e-09
BANCR	5.25619733495849	7.12619111462975	6.599352464288e-10	5.13455501535192e-09
AL133467.4	5.27353061851785	4.94689361534139	7.10024037958024e-10	5.50268629417469e-09
AC104984.4	-2.28508801706293	3.20150508268248	7.44013419919866e-10	5.74926046785205e-09
HAGLROS	2.33545717442328	8.77488279381422	8.22480289110078e-10	6.31868690646425e-09
LINC01518	5.90379628966214	5.37040061330973	8.39998478375197e-10	6.42837794058396e-09
PP14571	2.46069066267086	7.40255437278861	1.06941687470494e-09	8.09817969242216e-09
AC024592.2	3.21774507451445	5.44082158045673	1.07510973760861e-09	8.13352800539746e-09
AC021087.4	2.55802136100963	5.41316399605909	1.07955980816025e-09	8.159415845295e-09
AC009110.1	-2.8353294661911	3.57157979502115	1.25073424781698e-09	9.39917600151638e-09
AC244035.2	3.3501838716331	6.76105717165063	1.3291295305663e-09	9.95091693827753e-09
AC018467.1	-2.10694840147039	3.60594548964391	1.36572494509614e-09	1.02152621718029e-08
AC128689.1	4.91083435633374	6.05272249333651	1.5233169799959e-09	1.13299377256302e-08
AC083967.1	6.25586342887618	7.08355129761611	1.54576836283843e-09	1.14539848062425e-08
LINC01297	5.31710297476942	5.75287225575157	1.64377940821751e-09	1.21688744250132e-08
LINC01159	6.43922362967746	5.79644506141711	1.81761374148061e-09	1.33314072572922e-08
DUXAP8	2.56925019995359	8.75757985914172	1.92816113491221e-09	1.4116131703564e-08
AL354993.2	3.15871815836979	3.93104779075598	2.60630489475679e-09	1.8906431119552e-08
LINC00659	3.86455288027812	5.15283034501555	2.61672997976598e-09	1.89647206570072e-08
AL596442.1	4.59748055816468	4.84924761764845	2.69745462937715e-09	1.95009493231997e-08
LINC02268	-2.08204235898936	3.98587978446066	3.16584393853477e-09	2.27367760146714e-08
AL645608.9	2.35817786522321	4.71604570144252	3.72046176628133e-09	2.64803449122948e-08
AC068945.1	-2.44551278882724	3.67277731831568	3.79698221565933e-09	2.69765898509153e-08
AC011298.1	4.54042244426636	7.69723757583578	3.86412021742578e-09	2.74290322410474e-08
AC113404.1	3.53812315919578	4.37104478752303	3.8706028156634e-09	2.74504950358398e-08
AC008649.1	3.15606143372197	4.47193645535576	3.92143907049005e-09	2.77861968423295e-08
AC093001.1	4.30874146602314	4.99163727100417	3.92734106930552e-09	2.78031924406856e-08
AC034213.1	3.37984145679626	4.62360411221194	4.071219186211e-09	2.87960743866047e-08
LINC01426	2.21074280410854	6.86337390240674	4.24783962032959e-09	3.00185709945999e-08
LINC00491	4.61136424785727	5.06877902187143	4.26295276667322e-09	3.00718161389499e-08
AL034346.1	4.89690815455303	4.31872651515273	4.37356148137223e-09	3.07700212022784e-08
LINC01736	-2.36236791596201	3.39743475884753	4.47210316095781e-09	3.14076200755408e-08
AC099066.2	2.39335857404324	3.98999835625749	4.76593625813404e-09	3.33531482756188e-08
DLX2-AS1	3.28393451536013	4.43524983822737	5.32770387199547e-09	3.70233431945325e-08
AC017002.3	2.11320308458385	4.30795060184329	5.39633567131584e-09	3.74674714676837e-08
AL133325.3	4.41548320807643	4.92599149593865	5.5241167742318e-09	3.81876225786617e-08
Z98257.1	3.30354192411752	6.55093115729479	5.62076919914022e-09	3.88219533197361e-08
LINC01882	4.29276203280738	4.86675315421525	6.0810422077569e-09	4.17828146846396e-08
AL356740.3	2.21587499409824	5.29711950966455	6.10988681636e-09	4.19446901164645e-08
AC068594.1	2.09352086397004	4.56206210030287	6.25025588443554e-09	4.27863994193694e-08
AL138789.1	2.56726448239464	3.76798120008353	6.66302399837461e-09	4.53886338636059e-08
AL355312.3	3.51348253183207	4.74092452722599	7.32792012948735e-09	4.97897038935031e-08
SCHLAP1	5.03780266861011	5.76748353533247	7.36226794394564e-09	4.99375712847458e-08
FOXCUT	3.61577253293775	4.94152223336577	7.50075642365474e-09	5.07035800495094e-08
AC008870.3	2.69514671130782	3.42927137344654	8.305450660597e-09	5.55162975788789e-08
VAC14-AS1	2.05569194488606	6.65984733401056	8.32074729671705e-09	5.55369642949928e-08
AL049629.1	2.41288056081067	4.92359333625565	8.46985020005137e-09	5.64372218199897e-08
DNAH17-AS1	2.78759572037089	5.40714103221611	9.24525167754272e-09	6.11929251984813e-08
AC004231.1	2.06912986931688	5.7120162244411	9.80307290940809e-09	6.45619805884337e-08
AL117329.1	4.46656082404623	4.87805047997247	9.93921196991916e-09	6.54043003261015e-08
LINC00393	5.378785733036	5.55871768447769	1.00805631567532e-08	6.62794939618833e-08
AC097347.1	2.10271519485296	4.0048921461675	1.08932659809512e-08	7.12100155064485e-08
MIR4713HG	3.30814843039629	3.84478523652715	1.1080194827666e-08	7.21941101415083e-08
LINC02428	4.18388061439774	4.67386537875527	1.11443678317243e-08	7.25526686731453e-08
AL365181.3	2.65839932614141	9.47213848600723	1.11794252356065e-08	7.27212448112892e-08
AC090515.4	-2.09172289363122	3.88446239831556	1.13904366105804e-08	7.39725899685486e-08
MACC1-AS1	-2.40090944506843	3.51057761557748	1.21193428023482e-08	7.85135546770901e-08
AP005233.2	2.77013303061444	5.68675587646466	1.28516634115529e-08	8.30543980733581e-08
BMPR1B-AS1	2.83092646250023	10.4867844082331	1.30017882047676e-08	8.38879603195412e-08
AP003559.1	2.00269017000677	5.03501045898293	1.3838228810702e-08	8.90674645918339e-08
AC068722.1	2.9231857205532	3.64187187107242	1.43007526472964e-08	9.17467849708521e-08
LINC02100	2.37991541611741	3.79757402900055	1.47203456639824e-08	9.40585049833849e-08
AC005392.2	3.98516733940414	6.104079911823	1.47802385475473e-08	9.43652237436324e-08
LINC00624	2.34143859972023	6.92777573473003	1.48547331179257e-08	9.47645996976356e-08
MGC32805	3.38463291384909	6.15675184521843	1.54622988973841e-08	9.8167043239712e-08
RMST	-2.28298342860652	6.27784422340749	1.666840527095e-08	1.05235055075783e-07
AC108676.1	3.60292989895344	6.55421418444275	1.81081772663431e-08	1.13962327347898e-07
AL356270.1	2.58606805270157	3.36775739755008	1.81402148964053e-08	1.14073490822403e-07
Z99755.3	2.12275819761445	6.97550414120327	1.84441855011425e-08	1.15801468462869e-07
LINC01993	2.31176796445108	6.28011192272195	1.90418688224281e-08	1.1936514295007e-07
AC111149.2	5.66391608392621	4.77246364756629	1.9563540070978e-08	1.22538479876307e-07
AL451137.1	3.80208746513483	3.88437500351914	2.04170932142624e-08	1.27582717912115e-07
FOXG1-AS1	3.60069526872879	3.98219679249341	2.10728519624968e-08	1.31164041705392e-07
AC091179.2	5.31879838712018	5.02541314442724	2.11751277688084e-08	1.31697346374031e-07
LINC02370	-2.21693090672761	3.3919856642338	2.42523740086787e-08	1.4977964212675e-07
AC025539.1	2.96781898679141	4.75882009900342	2.4865974867726e-08	1.52855442719035e-07
AC013391.3	3.74910574119079	3.66456657700892	2.578325826877e-08	1.58126690588067e-07
AC010307.4	4.20693983332145	3.94057385358142	2.73157027478382e-08	1.66880228642682e-07
HOXB-AS3	2.09010389982098	10.6714391327843	2.76398397135345e-08	1.68600897745281e-07
AC138625.1	2.21184079282228	4.15125247801249	2.91627521161882e-08	1.77345287964804e-07
AC104257.1	-2.20867136307544	3.17896894299744	3.04946503816096e-08	1.85019530144078e-07
AJ003147.2	2.97284994970703	3.88704072202876	3.16909922878531e-08	1.91400087364081e-07
DPP10-AS1	3.18986610270292	7.29562812416964	3.22341582369853e-08	1.9453253214351e-07
AL356133.2	3.60598881102843	4.63689797568569	3.32048130733905e-08	1.99782711562113e-07
AL713998.1	4.5582700483957	5.39705060061118	3.38617715777449e-08	2.03059777955081e-07
AL121974.1	-2.54024262430177	3.31798656206829	3.4072632029891e-08	2.03921876160796e-07
AC007389.3	3.92044927212889	6.3526144691812	3.4850284556024e-08	2.08353167472266e-07
AC138932.2	2.21251093477518	3.50100015811172	3.70312457476484e-08	2.20796368334589e-07
AC112206.2	2.36495079596117	5.46923200538912	4.10468923854246e-08	2.42552597148719e-07
AC017074.1	2.39598673519018	6.05602459744758	4.19514546501733e-08	2.4771335126769e-07
LINC01267	-2.1170402115304	5.46078743562989	4.31123678963581e-08	2.54190008637071e-07
AC087612.1	4.3150647923254	4.6420016116249	4.36948374528614e-08	2.57432984429033e-07
LINC02031	-2.08733484552217	3.25886549438469	4.64174578299463e-08	2.72663912167619e-07
MAFA-AS1	3.96897971528744	4.50914415161244	4.69661264236262e-08	2.75682824924481e-07
AC130710.1	2.27371918729724	4.04704467491521	4.9696664644577e-08	2.90635763168285e-07
GLIS3-AS1	3.00417863223198	6.8002361479677	5.07794610457606e-08	2.96313090337614e-07
AP000697.1	3.55682848846053	3.46864870841627	5.24120433614284e-08	3.0494279773922e-07
AC064834.1	3.77105727976175	3.43619433119772	5.25957260890568e-08	3.05787312998355e-07
AC003035.2	3.81324628006903	4.4640794483378	5.30623740259255e-08	3.08274524355596e-07
C10orf91	2.83518102671818	7.05797022755416	5.59116836956846e-08	3.23257182084445e-07
LINC01269	2.46696904285939	4.51191380991178	5.80323083891429e-08	3.34697964662964e-07
AC004221.1	2.21861646034591	4.47464220040409	5.84984603973323e-08	3.36652488552015e-07
AC106876.1	4.87650813858486	4.38613455627788	6.00074841080436e-08	3.44337956530321e-07
AC133644.2	2.59832551938101	4.26175525898002	6.02787497326407e-08	3.45395059839882e-07
LINC01606	5.37506392804688	7.13004529215295	6.09664587971232e-08	3.48826792932735e-07
AC087491.1	2.05958280874363	5.38385325265341	6.27010212698311e-08	3.57982233667179e-07
AC012213.1	3.67939738624656	4.3209294052033	6.39122316436232e-08	3.63329133469766e-07
AC022031.2	3.29649196219593	4.62268993197037	6.40251247856756e-08	3.63710372440316e-07
FP325330.3	3.3957652817026	4.44461254913113	6.47508785311445e-08	3.67044980016545e-07
AC007365.3	2.40277801605855	3.38878567794175	6.57986393333249e-08	3.72718059778206e-07
LINC01812	2.4483006001676	4.22671807799913	6.69924326350173e-08	3.78669476774571e-07
AL135924.2	3.04141565553868	4.91340563629313	7.01297610753032e-08	3.95839106609962e-07
AC090502.1	4.25290533574103	4.89844027645659	7.54334144736256e-08	4.23665659775437e-07
AL590644.1	3.44680843407316	4.1284923349129	7.7122202411235e-08	4.32232908429069e-07
LINC01633	3.63977913831149	3.48620465077877	8.06715312777914e-08	4.51169325032102e-07
AC092422.1	2.46036009906275	4.3367426584777	8.15137036867984e-08	4.55237686459136e-07
LINC02257	3.54812319789348	3.92143383207935	8.18701762688966e-08	4.56850751163778e-07
CCAT1	2.72589003390756	5.85082156631687	8.19752355918875e-08	4.56850751163778e-07
LINC01143	2.28345960026597	5.1504583002286	8.31634415188991e-08	4.62822631061699e-07
AC010890.1	2.06344755548581	4.44464611828426	8.35321978381586e-08	4.64250516853339e-07
FIRRE	2.50584495114668	7.05925033099719	8.35370133652429e-08	4.64250516853339e-07
LINC01163	3.39481521075946	6.6886230435965	8.62887344193058e-08	4.78537663418316e-07
LINC00443	2.79477009746565	4.94297010663282	8.8621850434887e-08	4.90448399617339e-07
AL162431.1	2.02045235508296	4.44977953816775	9.10356949853786e-08	5.02755236885153e-07
AC005224.4	2.46832176554535	6.68836162771976	9.13414776457906e-08	5.03742853785264e-07
MIR4500HG	-2.04453881746187	3.70201591771862	9.47722792368672e-08	5.21214697175176e-07
CDKN2A-AS1	2.72809032832869	4.14571549015309	9.57100576772317e-08	5.25643610883398e-07
LINC00620	3.73283043223682	4.08355915925914	9.7299869222794e-08	5.32532249760064e-07
AL606519.1	2.5058992908882	3.42899958205055	9.86365223817559e-08	5.39475838471134e-07
AC092198.1	2.14531928804433	6.6479447656919	9.99920812563777e-08	5.44637719183674e-07
AL445490.2	2.41348113670075	4.35942152182537	1.01060411706935e-07	5.50079168248447e-07
AC099509.1	3.021364368185	4.50513914327815	1.01730135922206e-07	5.53345002521333e-07
LINC00992	2.84127320414166	6.82068198687958	1.07131148771691e-07	5.79545191991916e-07
AL161646.1	4.0582505291032	4.96658666484951	1.10142985970072e-07	5.95432381919951e-07
LINC02167	6.0192197935895	11.1957193359258	1.13584869663447e-07	6.1362118832479e-07
AC121158.1	2.3177843062941	3.6338999942394	1.14359046458686e-07	6.17383260337503e-07
AC005381.1	3.53830838425667	5.33307780563335	1.16007407455202e-07	6.25006643288854e-07
AC016723.1	2.98629553378794	4.14327861346912	1.2079661494654e-07	6.49046673131852e-07
AL031710.1	2.4252037762729	6.16803177914997	1.23915105061876e-07	6.63556190128913e-07
AC011611.3	2.36182438867781	3.85398001962219	1.25417901437304e-07	6.70698427093292e-07
TBL1XR1-AS1	2.83234624181969	3.96125685840039	1.29329295323436e-07	6.89756241724992e-07
LINC02038	2.53239806636308	4.9670247153282	1.34435398248825e-07	7.15066568701525e-07
AC008109.1	5.31588712903053	4.93394420792964	1.3889886640425e-07	7.37325353701757e-07
BARX1-AS1	4.03632423817688	4.17461139051852	1.47609004839119e-07	7.80950041602163e-07
AC091230.1	4.35350511746155	5.33251474191081	1.616909202157e-07	8.50914550949466e-07
LINC00626	3.43693730482656	7.12831290130873	1.62952087623295e-07	8.56983278580827e-07
AL138720.1	2.28075224963686	4.86818660405431	1.68499024391592e-07	8.84396995748463e-07
AC112721.2	2.98384847687261	4.18832306351389	1.68650129977771e-07	8.84605043954787e-07
HOXC13-AS	5.27300573301718	4.64279761257899	1.70429804475974e-07	8.92759688660942e-07
DLX6-AS1	2.24348104241971	12.3259694707452	1.79193099561367e-07	9.34961497777126e-07
AC244502.1	2.19297659954032	6.03685037513974	1.86130390390696e-07	9.69882323138912e-07
LINC01976	3.74086311608735	4.44763887127173	1.90844279006662e-07	9.93792780969074e-07
MIR548XHG	5.63894825808603	5.06209272215393	2.03307820805549e-07	1.0552327442203e-06
MIR194-2HG	2.20676176764535	5.00462280084192	2.16426862683045e-07	1.11747793250009e-06
LINC00898	3.88001844539882	4.52090361551005	2.17043748450908e-07	1.11993445234487e-06
AC025810.1	4.20510701253681	3.77467573591148	2.19076771517246e-07	1.12749238570743e-06
AC015468.3	3.86577818428155	3.68479656632865	2.20973306707e-07	1.13651598316704e-06
FLJ36000	5.42036591869403	4.63397511102398	2.225361536846e-07	1.14381276919753e-06
AC007991.3	2.89255003472334	4.13199836615494	2.26219685788725e-07	1.16049090266278e-06
DGCR9	2.21912486221681	5.69125934552792	2.33194084557246e-07	1.19318391685771e-06
AC022240.1	2.56199586571315	4.9429961268788	2.36201723177471e-07	1.20779437830954e-06
AF127577.3	4.42868800075589	4.56052076343374	2.36490345360687e-07	1.20805589019594e-06
LINC01322	-2.35933827150066	3.88613901856515	2.37258173750487e-07	1.21085586294782e-06
AC007128.2	3.17339867078185	3.81425130002345	2.6476554307757e-07	1.34432460004069e-06
AL162511.1	3.42355052036623	3.49380046527061	2.68653139681318e-07	1.36232033003894e-06
AC020934.1	3.34798429650119	3.47039442132632	2.71023904298938e-07	1.37258819688345e-06
LINC01151	4.10733720684822	3.94916020565764	2.92890813013802e-07	1.4786141807109e-06
AC098936.1	2.61912802590433	5.72976017572022	2.98836620376568e-07	1.50767159523741e-06
AP000526.1	2.93643453624318	3.63499445114479	3.02956887853285e-07	1.52554940482466e-06
AL365356.4	2.01750313145516	4.1100916538724	3.11402226776692e-07	1.56509694217849e-06
AC005256.1	3.87181281618355	5.74292076195759	3.12229870804033e-07	1.56826345234228e-06
AL355294.1	2.47990596523942	5.3373030062677	3.1880493527053e-07	1.60027575351482e-06
AC023421.1	3.94751012821396	6.38939694097656	3.22440745350683e-07	1.61648120979345e-06
LINC01158	6.64149192172363	8.06827407567565	3.54543957037457e-07	1.77071166963452e-06
LBX1-AS1	5.32158564510489	4.77408074223577	3.61044487888148e-07	1.80091078308004e-06
LINC01108	3.92265020173794	6.17280675424504	3.61420954657451e-07	1.80165621618187e-06
AC105460.1	6.60952794465262	6.14666917812874	3.74485091860744e-07	1.86093530933429e-06
ATP13A5-AS1	2.75500678061653	3.17960063399408	3.79034294337372e-07	1.87883582752117e-06
AC090116.1	2.34643809633247	6.08019107717808	3.82212764119795e-07	1.8934085493475e-06
AC073842.1	2.37945742770897	4.67919516978884	3.84346122820656e-07	1.9004179630559e-06
AL137230.1	2.69297447625287	3.69336904125475	3.8551616090173e-07	1.90383089789429e-06
AC016717.2	2.5924002280774	5.84858543980215	3.95516190017178e-07	1.9520003009803e-06
APCDD1L-AS1	2.79251680813827	7.18653085824357	3.99288401173898e-07	1.96816941100376e-06
AC008667.1	2.00148112339034	3.83237428083425	4.26393441252541e-07	2.09009163050041e-06
AC083809.1	2.76641061203516	3.73530690082533	4.27014978833081e-07	2.09184621729589e-06
AF274855.1	6.11989111103296	5.39773696272144	4.40988392268839e-07	2.15365161910493e-06
AC008406.3	3.35079554107478	3.61829607413986	4.49031472116861e-07	2.19158287990124e-06
LINC02043	2.00476894899382	4.27235073772647	4.49934598115217e-07	2.19464103911639e-06
AL079303.2	3.13466410338271	4.81982588788469	4.75046455183769e-07	2.30720236740416e-06
AC009264.1	3.22841173501381	5.10767136322455	4.7987740580721e-07	2.32781607120172e-06
AC025580.1	2.36991122180355	10.5510911187028	4.94037088083126e-07	2.39211612631341e-06
AC008443.3	2.8823371090417	4.88391135906744	5.10007652330438e-07	2.46343318861495e-06
AC012213.4	3.65485348201176	4.49944055459223	5.62914791153914e-07	2.70253586364033e-06
LINC01551	3.76461473165657	5.52289848911656	5.64564195338643e-07	2.70717912640935e-06
U62317.1	3.01509398605195	5.26195714076318	5.7153865947103e-07	2.73731490740018e-06
AC025244.1	2.97499848845521	3.91312812142265	5.96021858912516e-07	2.84427508859274e-06
AC112721.1	2.88878744652515	4.0899864729851	6.04260997779585e-07	2.8801292963236e-06
LINC02474	4.50744693387651	5.50889547121094	6.09320431227724e-07	2.90250116580025e-06
AC078820.1	2.75068817353894	3.3441745608856	6.10925695263611e-07	2.90840211014518e-06
AC009478.1	3.2623055957114	3.47357211258796	6.11345879987911e-07	2.90865761605759e-06
C10orf126	3.20653678656194	4.02748754334599	6.28748757284731e-07	2.98787433401894e-06
AC021534.1	3.57816142966448	3.56107979228952	6.45635737257088e-07	3.05896430499836e-06
AL442224.1	3.26366642239113	3.88450792197172	7.03100867849345e-07	3.31539422890814e-06
LINC01281	2.44384715698342	4.14031010176557	7.44069765048466e-07	3.49197968978393e-06
AL589743.4	3.17063367603219	3.79088551367108	7.56442177698844e-07	3.54375745113225e-06
AL773572.1	2.49868357540573	4.48205137215809	7.82494034946575e-07	3.66148152201416e-06
AC091043.1	2.54029291269604	3.94952337365016	7.88257973856526e-07	3.68627889247224e-06
LINC01198	3.55667861916684	5.63272656746913	8.33659766712096e-07	3.88943204504832e-06
AC139720.1	2.59269486132398	3.52375949903558	8.42414658612763e-07	3.92507538773703e-06
AL591806.1	2.24044804933296	3.68033985555907	8.4278332418144e-07	3.92507538773703e-06
LINC02170	2.30228823780705	6.46507952960187	8.48180900994252e-07	3.94789655735507e-06
AC023090.1	2.75061864471827	4.30752128821944	8.51012417761359e-07	3.95875413092271e-06
AC107308.1	2.46102782504979	4.14247187951192	8.64801712694252e-07	4.0134891180945e-06
AC023886.1	4.45943945965886	4.65813146656468	9.20990509615091e-07	4.2543542981987e-06
AC116049.2	3.88020547308213	3.90151850211805	9.65505743724306e-07	4.44962461219285e-06
AC092484.1	2.81705837776286	4.75929502262589	9.72412221612985e-07	4.47885280947223e-06
AP003306.2	2.13515770866055	6.04031050828478	9.80656415661884e-07	4.50897411048245e-06
AC018730.2	4.7668786276077	4.2450186171605	9.8674797613478e-07	4.53173144595232e-06
AC012594.1	2.42216764242766	3.70947999300634	9.87713299010112e-07	4.53354120355364e-06
SSTR5-AS1	4.72656796241151	5.67095883300849	1.02150001322691e-06	4.67779809865479e-06
AP002957.1	2.9542771812343	3.77708826307748	1.03328330425853e-06	4.72358081946757e-06
LINC02177	2.3741163508768	4.74628840616975	1.14905583991705e-06	5.22274177868367e-06
AC024022.1	3.37430117132675	3.8370173479118	1.1714297590889e-06	5.30923276306653e-06
HLCS-IT1	2.22287085414501	3.24119803258558	1.22245967783737e-06	5.52159362738607e-06
AC122710.3	2.69368425691567	3.30853684904367	1.23726442713532e-06	5.57496820192764e-06
AC002401.4	2.8998060025396	5.48979767696411	1.23765519839596e-06	5.57496820192764e-06
LINC01208	2.76107485794156	4.12996590061519	1.26093501766133e-06	5.66314674598773e-06
AC123023.1	3.57744965873941	4.84853453517504	1.27174154298519e-06	5.70845072688375e-06
AC079466.1	5.76310168483631	6.41007141965951	1.2953560925666e-06	5.81116221063228e-06
AL353801.1	2.29333243471955	3.52940859120631	1.29677304653089e-06	5.81423214534979e-06
AC007159.1	4.00402204198106	3.63391938143146	1.2977341977153e-06	5.81525612256839e-06
AL391813.2	2.87565663348464	3.80076152396047	1.33088733289266e-06	5.95037852047105e-06
AC007277.1	2.54449603015575	7.55709106846391	1.34496048307904e-06	6.00991350997479e-06
AC021242.2	2.74498752360619	3.70997827105884	1.35776656045571e-06	6.06372280460129e-06
AC010307.2	2.38581298992271	3.28296773671198	1.3599764842257e-06	6.0667641252474e-06
LINC01194	4.97909414558345	4.31738286828972	1.39134770156159e-06	6.19973911262929e-06
AC116614.1	-2.07228672356795	5.04270526545188	1.40542857005888e-06	6.25545772966195e-06
AC103563.2	3.09366275063511	4.31471712740395	1.48041133599763e-06	6.56710137645453e-06
U62317.5	2.06775084794081	4.33950609701637	1.52691669910584e-06	6.75075817498826e-06
DSCR4-IT1	3.65828235234937	3.39187297230924	1.56558353824779e-06	6.90632071124761e-06
AC004870.2	2.47170516767843	7.01465482726299	1.61262030002018e-06	7.09016880939618e-06
LINC01965	3.53017623421408	3.61759532218921	1.62613498343622e-06	7.12954001005329e-06
LINC02036	2.52661582561833	5.2730370204811	1.79625835802478e-06	7.80673950125117e-06
AC005863.1	3.10426523477145	4.78392189319455	1.85736152949343e-06	8.05906019576812e-06
AC137834.2	2.030545431581	3.37358767535154	1.95963911923455e-06	8.45200872295945e-06
LINC01971	2.63744624150734	4.38642310487262	2.09054960672487e-06	8.99707249401765e-06
AC007422.2	3.45265080806453	3.84689678737714	2.11874292508303e-06	9.09867091637388e-06
LINC01694	2.13999698373957	7.85688932640512	2.18202402955176e-06	9.3451390709783e-06
TMEM132D-AS1	5.35313494169189	5.61226211107364	2.229794672047e-06	9.53429445978719e-06
AL138962.1	2.45221533441303	3.46279401287734	2.27306623299568e-06	9.71408380455233e-06
AC106785.2	3.69415139626996	3.56695301767908	2.27614709093943e-06	9.72201470058952e-06
LINC01667	4.71339885213949	4.15462172908737	2.30810237918381e-06	9.84261175776611e-06
AL121721.1	3.43191010574031	3.71646030496705	2.36381694040169e-06	1.00693780134341e-05
LINC00483	2.89028469322807	3.95695411234129	2.36583723047042e-06	1.00725773932474e-05
AP000904.1	2.38032138521392	4.49989406102306	2.43341915711646e-06	1.03480453542574e-05
AC016642.1	4.53786003841954	4.48763482451879	2.48200426089042e-06	1.05388902163865e-05
OVAAL	2.55421281480281	5.13292067811044	2.56864555802088e-06	1.08834869986405e-05
AC021088.1	4.74213606009337	4.23283873870365	2.75885352457288e-06	1.16396924885754e-05
LINC02122	3.5494986900102	3.34590746500069	2.77064270287188e-06	1.16646262546373e-05
LINC01992	2.91413210735749	5.07722643346083	2.7966743708237e-06	1.17617423459761e-05
AC140912.1	3.31223144751474	4.12453232367828	2.85603217328406e-06	1.19859710878807e-05
AC105118.1	2.97027744588924	4.12083854147075	2.9202701247783e-06	1.22426115743479e-05
IGFL2-AS1	3.27671280680626	5.87135034938959	2.92198598292828e-06	1.22433372547618e-05
LINC01874	3.49713683002467	3.61935028516943	2.92655978188441e-06	1.22560308332637e-05
LINC01980	4.84371461481027	5.70480163645765	2.93511792399278e-06	1.22724424893607e-05
LINC01170	2.18120012432863	5.62088062778674	2.96730955126692e-06	1.23939834730812e-05
LINC02154	2.94266199962471	4.80442391497168	3.00202053763645e-06	1.25323697983603e-05
AC131254.1	2.23746342117107	3.3155635687473	3.01124552425723e-06	1.25576691962719e-05
AC005307.1	3.5255888223072	4.04214446215666	3.26915286927986e-06	1.35690361770946e-05
AC000061.1	3.61054800291584	4.12926284563819	3.27235480554393e-06	1.35752262084666e-05
AC010894.3	3.07387443054418	5.75958361635643	3.29648569059678e-06	1.36467973085947e-05
AC107886.1	4.38973165162151	4.17187142550302	3.31420572450705e-06	1.37130013710573e-05
OSTM1-AS1	2.72600711064061	4.01938575507196	3.32463459924289e-06	1.3741823010204e-05
AC087379.1	3.25633238940296	3.39777691559772	3.37868511440724e-06	1.39361980602577e-05
AC097521.2	3.10326491955969	3.23672358943726	3.40958714009223e-06	1.40465764947898e-05
FOXD3-AS1	3.61018997343417	6.64384494608927	3.53868628139874e-06	1.45432492642053e-05
PTCSC3	3.58857843931408	3.49228669650293	3.57417813549821e-06	1.46739149939544e-05
LINC02195	2.55493941423246	4.35845147113767	3.72083118978046e-06	1.51895660093095e-05
AL117355.1	3.55404916125868	3.7280525216239	3.73743346010692e-06	1.52494971410841e-05
LINP1	-2.10057512903566	5.31632983000172	3.77230709442007e-06	1.53680847542698e-05
DSCR10	3.56730634457611	3.57118080186449	3.79716991946095e-06	1.54535079388934e-05
FER1L6-AS2	3.75080439337564	4.32791041071306	3.818220846304e-06	1.5531215087785e-05
AC018616.1	2.58669377190825	3.43920645600922	3.90225796875809e-06	1.58567942857471e-05
AJ003147.1	2.39499541684133	4.12279171500529	3.93089452756727e-06	1.59649841201504e-05
LINC01854	3.98531016240018	3.99445779865071	4.05604901226864e-06	1.64480352383055e-05
AC109454.3	4.0539174279456	5.65116773384031	4.19841836697621e-06	1.6944904709698e-05
AC079160.1	3.65615176238067	3.97694793384657	4.28918363305996e-06	1.72523878925311e-05
LINC00592	2.92371895756539	5.86588640347347	4.34363204324851e-06	1.74515979447532e-05
LINC01250	2.24060536601925	4.87924288491063	4.46062431219692e-06	1.78695176888414e-05
LINC02396	2.27583700703747	3.36912802279528	4.58139545180088e-06	1.83348231495168e-05
LINC01511	4.2937064213602	4.68865769419104	4.69233789419362e-06	1.87410133509414e-05
AL139023.1	3.86408453195202	3.78183525031403	4.87041358494345e-06	1.93936789814908e-05
AC016868.1	3.62655704389105	3.37993183994261	4.87864021745151e-06	1.94166944662463e-05
AC105460.2	3.24443691967088	3.43287018778042	5.10611286229337e-06	2.02610558375801e-05
AC022098.2	3.02554160418165	4.03811801964599	5.11486433674279e-06	2.02800925339977e-05
LINC01036	2.62810757774014	3.72630440034848	5.17389846367412e-06	2.04380578435629e-05
AC015660.3	2.19385347861318	3.81241722389866	5.31685216830571e-06	2.09714407592814e-05
AC091544.7	2.50234648709995	3.40369011375083	5.43967844958478e-06	2.14346018748286e-05
AC009654.1	3.80680323126158	3.47255096394758	5.44328572817392e-06	2.14381714832696e-05
AP001099.1	2.25695071333254	4.15752931582408	5.50649768259118e-06	2.16334483213087e-05
AC025871.1	2.12338025261728	3.66150264895509	5.6102815494829e-06	2.20193839647361e-05
GS1-594A7.3	2.22687578356322	3.59630196223043	5.61400814233798e-06	2.20231184466605e-05
AC105243.1	6.95778613734589	7.3542957066589	5.66724467958124e-06	2.22209751863423e-05
AC107057.1	4.00513323087324	4.64611946735944	5.89754144354913e-06	2.30329177637824e-05
AP001011.1	2.49910025386586	4.732556687898	5.96848563300072e-06	2.32641954732287e-05
AL136987.1	2.82748667998047	5.12947499256455	6.24617103877982e-06	2.4251278553697e-05
AL163953.1	3.70206041691542	3.65090602391764	6.32715784056414e-06	2.45537039719888e-05
AL049874.3	3.22035714221684	4.10874144924868	6.44398661283234e-06	2.49826466826759e-05
LINC02223	2.62856817826589	4.16002039774669	6.46914929078748e-06	2.50434969617997e-05
AC119150.1	2.86426086813062	3.84723682808432	6.50554512570069e-06	2.51598470358483e-05
LINC00237	3.18055424848451	6.97007926635039	6.56238198016731e-06	2.53549480986406e-05
AC022387.1	2.67754291808782	3.66164988604374	6.60385151087752e-06	2.54903529135817e-05
LINC00458	3.46580399239202	3.67989121448688	6.67638450549422e-06	2.57416454230798e-05
LINC01705	2.9447808502129	4.28395816518502	6.7189761002352e-06	2.58718070506873e-05
AC015660.2	2.19033824507112	4.18135840782662	6.96209025480813e-06	2.67430533698729e-05
AL162411.1	2.22811330660393	6.06128488489556	7.02779447398642e-06	2.69562962520813e-05
ERVMER61-1	4.56939592527075	4.24444268421121	7.06216167736837e-06	2.70604037091497e-05
LINC02466	3.52885785811582	3.69327421136208	7.06516588777195e-06	2.70604037091497e-05
TDRG1	4.57076567170327	4.97094200858144	7.22656509248847e-06	2.76252507581833e-05
AC100872.1	3.49353987564807	3.62109495750594	7.27939364043098e-06	2.78138025664228e-05
RBAKDN	2.30979323181124	4.30527540998697	7.71438054205372e-06	2.9334606603612e-05
FAM230C	4.66943354858017	4.18423977143944	7.73323079554493e-06	2.93922028704236e-05
AP002358.1	3.00599772055001	3.77543185011851	7.78128378325375e-06	2.95465397626324e-05
AC138965.1	4.18268783402906	3.64058384671825	7.81673270547012e-06	2.96527680452251e-05
AC092343.1	3.87038895615156	4.47081578242784	7.89567502826939e-06	2.99093446416925e-05
AC026785.3	2.49768469472432	3.46402829116393	7.91432134168801e-06	2.99656746982996e-05
AC016825.1	2.1576355469722	3.63646658926015	7.9466506302738e-06	3.007373362034e-05
AC017002.1	2.618945952149	3.65509130104205	8.06400579459701e-06	3.04501084111564e-05
AL031663.2	2.18267119588962	3.21428702916994	8.30087093228207e-06	3.12207164543083e-05
AC108025.2	3.55670090810875	3.53902312830559	8.51679665994826e-06	3.19904643950944e-05
LINC00686	3.95375148339687	3.53356901849135	8.75178530095989e-06	3.28388501883772e-05
LINC01804	3.66242635436089	4.35171650781489	8.85268386023547e-06	3.31860647684595e-05
AC244502.3	2.38320316484387	3.82688598471869	8.93454046337902e-06	3.34297563023932e-05
HOXC-AS3	3.91237860685176	6.70895805274409	8.99951205434532e-06	3.36411340853907e-05
LINC00868	3.34756397792437	5.30739173192477	9.03727960856961e-06	3.37505181052275e-05
DGCR10	2.35922030421639	3.49637951767865	9.2036525788307e-06	3.43502275592659e-05
LINC01932	2.37232009802963	3.23121609535892	9.28687030255139e-06	3.46174742701023e-05
TLR8-AS1	2.70395458976237	5.10820973830861	9.32070582443569e-06	3.47109908131026e-05
AP001434.1	2.55055155577342	3.53441657897744	9.47276055494535e-06	3.52111605452207e-05
AC015522.1	4.73550693083518	4.8150998086575	9.64093677691966e-06	3.57860029287345e-05
AC093821.1	3.85808590315691	4.87092845268672	9.99636726854992e-06	3.70879713151997e-05
AC100801.1	3.57990313247646	4.23521198861257	1.02553396885467e-05	3.79423663255507e-05
LINC00642	2.36523507985623	3.72319704771497	1.05321786861342e-05	3.88940763393023e-05
AL365181.2	2.18390795161491	8.2457517779084	1.08757109233943e-05	4.00323014323085e-05
PANCR	4.48087603929761	4.63779063013232	1.11034123373521e-05	4.08136546128885e-05
LINC01687	3.2811890137276	3.7060197773345	1.13193989442118e-05	4.15690652574108e-05
AC090809.1	4.40155047161787	3.94347680836446	1.13597275337634e-05	4.16978712802711e-05
SLC7A11-AS1	2.12443981306963	4.51098204701196	1.23278494478522e-05	4.50431920893902e-05
AC006357.1	2.84491771887557	3.83029210670021	1.29991396245434e-05	4.7299941339008e-05
AC010275.1	3.29082931385197	3.57026953688406	1.33163584348125e-05	4.83468154664734e-05
PICSAR	3.91255994519984	5.34929207766914	1.3317305772393e-05	4.83468154664734e-05
AP005137.2	2.85421814049739	3.68551578703305	1.37265528195663e-05	4.96734715805191e-05
AL356134.1	3.29962374067868	3.5797058895005	1.37376406822491e-05	4.96909373082629e-05
AC026310.2	2.42717305985157	3.30541636518572	1.40342759743496e-05	5.07176749236971e-05
NKX2-1-AS1	5.2054469499423	4.82440626014829	1.41903965211433e-05	5.11653733720095e-05
AL355075.4	3.23135378761794	5.67560476475837	1.43259173392451e-05	5.15603083919496e-05
AC106771.1	3.73827501995199	3.51739810588109	1.47651533724914e-05	5.29969503229724e-05
RMRP	4.0336248011293	4.79234213470282	1.54856395720502e-05	5.5357673713419e-05
AFAP1-AS1	2.70327410174574	9.57156047780296	1.56723066942538e-05	5.59242023046753e-05
AP001360.2	3.47038041114486	4.01243187786352	1.59529117224974e-05	5.68488133945842e-05
C15orf54	2.15983614179349	3.70735349797023	1.6334463063198e-05	5.80780908913706e-05
LINC01956	4.25152139683991	3.95717358406077	1.65586706325528e-05	5.87436790969775e-05
AC063977.6	2.46540844018359	4.29161379086407	1.67115235351573e-05	5.91801208277592e-05
AL022158.1	3.16858077748058	3.52596419473875	1.71137702401862e-05	6.05505486518581e-05
LINC01524	2.97899054143791	3.45537783509997	1.73105964623339e-05	6.11379143413806e-05
AL365226.2	3.29133509640741	3.82286215866747	1.81038204871774e-05	6.36561450537172e-05
FAM83A-AS1	2.3135532035013	5.34364216883769	1.84570845887284e-05	6.48121342018358e-05
AC131532.1	3.3026188486505	4.50794522110968	1.88353403805697e-05	6.61111283769132e-05
AL031658.2	2.70742016193574	3.22167751991305	1.89241238688994e-05	6.63933894887646e-05
SOX21-AS1	3.45816774485941	7.04979714612033	1.92887017243416e-05	6.75828418915564e-05
AC006058.1	2.91003304092523	5.94888009954945	1.94360918599726e-05	6.80391817383073e-05
AC104126.1	3.49282393545608	4.07743890417271	1.94542507790317e-05	6.80727223026437e-05
AC011893.1	2.24235682552032	3.54190550712219	1.9597066329783e-05	6.84075002466709e-05
LINC02382	3.83065391995856	3.45734850407304	2.02951232510458e-05	7.05793593866344e-05
NAALADL2-AS2	3.11385559718731	4.05341261651174	2.09004371039161e-05	7.24938238009957e-05
LINC01896	5.60317247634296	5.59824556650433	2.14408489436878e-05	7.42384717352123e-05
LINC02365	2.90061146689018	4.18347158744785	2.17227218312868e-05	7.51488755244517e-05
Z93403.1	2.68164826846524	3.28264017535236	2.17379432991368e-05	7.51687660226362e-05
AC007993.2	3.41069311595159	4.5565032333247	2.25447041225801e-05	7.78228672974317e-05
LINC01632	2.77947892721065	3.72452677869077	2.27879301170474e-05	7.85940953537107e-05
LINC01436	2.46598683799605	7.79305391952063	2.29132002020041e-05	7.89232451402365e-05
AL033397.1	4.29657437285546	5.12225662265373	2.43336778707349e-05	8.3273854067336e-05
LINC00052	3.74812005681964	3.96953018368124	2.43617198342809e-05	8.33338830193332e-05
AL390786.1	2.9480898162565	4.82401746242263	2.44305996400109e-05	8.34975188385559e-05
AC068134.2	2.22303176212774	5.65808161625891	2.46221517509618e-05	8.40797746538868e-05
AL022724.1	2.03830622772422	3.97153595547729	2.59826804214493e-05	8.83834341297136e-05
AP003900.1	3.90164313908696	3.77129828066387	2.6710369852553e-05	9.07032499571505e-05
BCAR4	2.99877326352315	4.72564480353801	2.71690946498066e-05	9.21821013855773e-05
AC079062.1	4.18277992751455	6.31985908186553	2.77254625212236e-05	9.39894363812176e-05
MIR663AHG	3.89707350407766	5.76561287627715	2.84045092230123e-05	9.62092126307408e-05
LINC00944	2.13728621684	5.34308603823844	2.91473702854868e-05	9.84731930973279e-05
AC034206.1	2.17594575981202	4.22054939125088	2.91767906906276e-05	9.85306429450301e-05
AC023824.1	4.93081185308443	4.3480420125739	2.99368775373204e-05	0.000100925684000074
LINC01114	2.96498831609714	4.21548868425421	3.01537714672933e-05	0.000101538834415493
AC007099.1	2.3524601130073	4.01407876577036	3.01571361790974e-05	0.000101538834415493
AL357552.2	2.4529599658844	3.73316791804664	3.03911703495985e-05	0.000102283429980668
AC096759.2	3.13732283318458	3.18943105066976	3.05327488416319e-05	0.000102716360664345
AC068580.2	2.53163717635903	3.26839528907325	3.14238246806458e-05	0.000105669268078646
CR392039.3	3.59164969032534	3.615827742409	3.24390064760909e-05	0.000108714508190143
AC104794.3	3.41228466534523	4.15394336645931	3.26718135210898e-05	0.000109356183932252
AC132807.2	3.442627500074	3.55885838275763	3.26900952151797e-05	0.000109371246048763
AC113194.1	2.22915196283017	3.33773547009749	3.34248599980906e-05	0.000111688290082041
AL591468.1	2.23565657023919	3.47742593241948	3.39865392954442e-05	0.000113374180684592
AC092920.1	2.24954570980592	3.44918497520429	3.44263045682317e-05	0.000114792921451045
AL391427.1	2.2888812645321	4.27854202469151	3.44622090895805e-05	0.000114864381073041
LINC00645	2.98630369744128	9.40961626935815	3.50554744921e-05	0.000116645805270149
LINC01456	3.08683456809314	4.84627052213608	3.51477711166543e-05	0.000116805993124694
LINC01611	2.9474147749317	3.91405746672577	3.607654391646e-05	0.000119642061229012
AC092801.1	2.65429358877119	3.43212978734193	3.74931945287573e-05	0.00012382684755032
AC104417.2	4.71441499099653	3.98710757858536	3.7494444892064e-05	0.00012382684755032
LINC01191	2.06396724014805	5.04401828219135	3.76263511203592e-05	0.000124210783066211
AC010729.1	3.43940523228233	3.72527902906282	3.88300671674155e-05	0.000127653443678794
LINC02241	3.77711733415452	4.15567371234237	3.9278240808506e-05	0.000128806660767067
AL355974.3	2.88694366103507	3.61982447480081	4.06559716536361e-05	0.000132994967453939
AL162254.1	2.42558911603502	5.00682420468023	4.1513556618846e-05	0.000135205921530118
SMIM10L2B-AS1	2.23087346693352	3.52544282562426	4.17010432956376e-05	0.000135686543499049
AL359636.2	2.0319235703762	3.63256540566598	4.19623825892979e-05	0.000136480929601913
LINC02152	3.2596417465332	3.44521912686359	4.21811536647744e-05	0.000137080112810667
AC007179.2	2.95230351371359	3.36438422703193	4.24069291552335e-05	0.000137757425205048
LINC01485	2.0097068520187	4.18270275087046	4.39912375811291e-05	0.000142612116602876
AC079779.3	2.64385124979718	3.40580129157796	4.42118432355614e-05	0.000143210280782618
AC013457.1	4.78066032173955	4.70859046322321	4.46529792091074e-05	0.000144580188903907
AP005057.1	3.14557893576322	3.1960281468982	4.52268711300786e-05	0.000146080768941109
AC007182.1	2.75399656439462	3.67545630587956	4.8197379693525e-05	0.000154856034513285
AC010595.1	3.518425508373	3.47595750596543	4.89505858350364e-05	0.00015708526048801
LINC01629	2.37343940741134	4.95292120719703	5.01442240951633e-05	0.000160591025996455
AC097478.1	2.56879639039389	5.0103452279121	5.14087381583981e-05	0.000164243053955333
AC007991.2	2.02637773262972	4.93338651574064	5.23059070788255e-05	0.000166974931044875
AC104823.1	3.217240995383	3.8617822480456	5.34589450174753e-05	0.000170381601469351
AL831784.1	3.89448701134028	3.75248153005569	5.44168884483016e-05	0.000173087144980249
AC006548.3	2.02024780755877	6.2803049992894	5.49018755569495e-05	0.00017428051376798
AC006058.3	2.70958081220869	4.00884818789721	5.68881325374756e-05	0.000180081459839412
UPK1A-AS1	2.62296510680818	4.382051097116	5.69285981040323e-05	0.000180137701177672
AC104461.1	2.87322969091059	4.34849558850931	5.71887983730947e-05	0.000180888921438374
AC009646.2	2.29591866921766	3.20657832315333	5.75831799205506e-05	0.000181774111316424
AL353152.1	2.87447897212543	4.02921807770805	5.82600828257545e-05	0.000183837780240631
AC105402.3	2.02134210454016	3.69403300019258	6.08145107975673e-05	0.000191365566094169
AC108174.1	2.75133284434783	3.68578195818175	6.17385030728979e-05	0.000193965463335914
AP003181.1	2.83023297997436	3.15646472101167	6.38080407549845e-05	0.000199992342587503
LINC00355	3.49261514064598	4.41231306993281	6.53316661528629e-05	0.000204203270023285
AC008667.3	2.01337860872888	3.29417302319274	6.87132594053258e-05	0.000213846441819869
AL049646.1	2.98729876849722	4.17696963123816	6.89047833201837e-05	0.000214282859280738
LINC00494	2.34249828035823	6.46134070290914	6.92294747914514e-05	0.000215115548921284
AC091987.1	3.38940646107831	3.28256534645489	7.05397483389905e-05	0.000219015431462531
AC013275.1	2.09853443800311	5.53280484241261	7.21134942771418e-05	0.000223726618679983
GPR1-AS	3.42828647883751	6.37976921200119	7.39844151346883e-05	0.000229262131397457
ATXN8OS	2.55745435198033	3.35909524447294	7.44859448400659e-05	0.00023054620056582
AC005224.2	4.38189115333409	4.82882490961662	7.46631425705128e-05	0.000230914536024782
LINC00967	3.2959615301005	3.36873751391135	7.47566903059785e-05	0.000231113788183968
AL356277.3	2.83024618177626	4.08507123598564	7.53309810558591e-05	0.0002325269022401
AC103563.7	2.12827531338316	4.88217945020188	7.78200586090679e-05	0.000239094070894914
LINC01249	2.82209156462762	3.26864883845975	8.1568655254086e-05	0.000249548515071869
MIR5689HG	2.1168468350501	3.33841425313175	8.16070076475609e-05	0.000249569638801943
AP001065.3	3.10083030338296	3.67852452354555	8.22358436780319e-05	0.000251296110656826
LINC01811	2.77255405186838	3.61549695434505	8.22665442901253e-05	0.000251296110656826
LINC01749	4.10304277724023	3.89876498835851	8.30824354890431e-05	0.000253593156938864
LINC02404	3.62234793770223	3.55508174225184	8.37439710354591e-05	0.000255219721250923
AC087379.2	2.66055923458607	3.48078808462087	8.44901929600847e-05	0.000257197610790653
AC055717.2	2.42277589397874	4.03190663141957	8.51571510937757e-05	0.000259029187842163
ST8SIA6-AS1	3.13543338039833	5.59463316868295	8.78874068962697e-05	0.000266720635230897
MIR181A1HG	2.33260628822582	3.73407529712762	8.81750549800268e-05	0.000267389085334923
AC019197.1	2.1244819180654	5.22849553656196	8.87861028622233e-05	0.000269139233122461
AL138885.3	2.82097220212312	3.62941787853083	9.46515267093891e-05	0.000285718720412975
AC023403.1	2.43392553851262	3.71560195999682	9.5005271857187e-05	0.000286677504737124
AL080314.2	2.18214037000334	8.00280235493256	9.54815226611216e-05	0.000287895654953899
AP003119.1	2.62183579631607	3.65441713496203	9.59926997838988e-05	0.00028921718507404
LINC01254	2.65228906386176	3.73967043475814	9.66805869484056e-05	0.000291068717004001
KCNQ1DN	2.56620488652115	3.9389364318022	0.000100079765193101	0.000300845839610777
AC024901.1	2.29791333655837	4.22853654148505	0.000100994460975983	0.000303365648109538
AC025183.1	4.05453822761628	3.72980828526463	0.000101227014030839	0.000303834184322519
AL355102.4	2.36922296101156	5.03203400366883	0.000102228610064176	0.000306261324827974
U95743.1	2.94048812308379	3.5777340126267	0.000102297708767846	0.000306266884761982
AC025031.3	2.17575572973073	3.20653460024359	0.000102307650139115	0.000306266884761982
AL157402.1	3.29275671284989	3.54393154118498	0.000103110313009808	0.000308553334858913
AC061975.1	2.00384136879124	3.7354544705758	0.000104494957294065	0.000311990963538637
MIR2052HG	2.29088027204099	4.11802697304101	0.000105112924564885	0.000313482213208164
AL022097.1	2.16753534457812	3.47939757492886	0.000105325355539736	0.000313997754156028
GACAT3	2.09706481725041	4.76732851632396	0.000106283428523007	0.000316166012852321
AC106712.1	2.22724345911319	3.29244186625667	0.000106340576635858	0.000316192887291934
AC019155.3	3.26236179984165	3.96173891059252	0.00011053219355354	0.000327674070990249
AC099520.1	2.76515319874187	3.46930949811018	0.000112998858426591	0.000334362021056461
AL353693.1	2.41133721862728	3.58001749558357	0.000119043820007055	0.000350549816540255
AC130456.4	2.3913728912501	3.54330259901462	0.000119973972931446	0.000352765264610581
AC090796.1	2.75846305956448	3.12907836638233	0.000122675290098193	0.00036004108809884
AC129492.2	2.03315655418219	3.47021069884663	0.000124032310409191	0.000363351943671961
AL356488.2	2.10529540567895	3.31689043160714	0.000127164916893619	0.000371979646320591
LINC00976	2.93126832884057	3.23867660820034	0.000129593662380667	0.000378386793470558
LINC02398	2.34234199095472	3.66995174722663	0.00012976512303054	0.000378680427671713
LINC01665	3.03300150542605	3.23772865097294	0.000129802475769814	0.000378680427671713
AC012506.3	2.80074685832462	3.96637939768167	0.000131060978757381	0.000382108716906162
AC129507.4	2.42099944952042	6.82333732357701	0.000136391047090832	0.000395903200333886
AC004147.4	3.54426884759321	4.01423981415215	0.00014090870651799	0.000408120983549916
AL356364.1	3.25422571026398	4.35881896101191	0.000142439739362563	0.000412104182129529
GATA3-AS1	2.8502354915038	4.58584014313966	0.000143088221158405	0.000413829490930431
AC027243.1	2.90220485338817	3.20354738012076	0.000144256432880188	0.000416752475914515
LINC01549	2.49826646209903	4.08704211834921	0.000148203566861198	0.000427222486963482
AC064853.1	4.00169211560686	3.70693157323347	0.000157628568376724	0.000451603003118297
AL158035.1	3.15534266219619	3.30915599294946	0.00016130522247915	0.000461636583337373
AC002351.1	2.72877374870458	3.67853933639044	0.000163028211303853	0.000466399381725802
AC092168.2	2.0747182828042	3.85202586922302	0.000165067016626275	0.000472061925746349
AC019185.2	2.33853021236909	3.37395297426926	0.000168106642056148	0.000479875239399511
AC091133.2	3.20457396090638	3.21332191071702	0.000168871712490477	0.000481035861566556
LINC02335	3.82564751483726	3.78302118964694	0.00017422179867638	0.000494147317475251
LINC01405	3.12194738263644	4.88444103905435	0.000181845530381497	0.000513202748615776
LINC01724	3.36651813363713	3.47649411603536	0.000188418063470109	0.000529867381891844
LINC01468	2.59683230598785	3.23534200974827	0.0001913288619262	0.000537101467366936
AC021744.1	3.81412819730812	4.15710008352865	0.000192444306243351	0.000539850835753707
LINC01029	4.07845594141509	3.55836691037328	0.000195433773070999	0.000547656222843026
AF124730.1	2.72174094469466	3.84495406396185	0.00019993516953973	0.000559282871155197
LINC01287	2.60533597214085	5.40264204668494	0.000201115040827546	0.000562187025011415
HOXA-AS3	2.01792470634842	8.29379952123129	0.000201636276073983	0.000563247267484382
AC097512.1	2.84452240456499	3.15007200586135	0.000207802108831826	0.000579247465995564
AL136537.2	3.85583064553105	3.90711183902463	0.000212214128047905	0.000590508878046345
AL355974.2	2.01435000131971	4.63953329907837	0.000213586154607602	0.000593702179672831
AC109462.2	2.76319122518909	3.4667359558948	0.000214520182928122	0.000596089695979544
LINC00523	3.39826937846629	3.90594220924442	0.000220869827184961	0.00061151516540687
PLCB1-IT1	3.625116228681	3.50268909336479	0.000220919100204322	0.00061151516540687
AL033519.3	2.21723611502261	4.61832684272057	0.000221325162642044	0.000612425554646884
AL139280.1	3.20464496377628	4.76117833518816	0.000222706589551695	0.00061560414304502
AF178030.1	3.28698685394278	3.70265286223218	0.000228988649561184	0.000631429438122848
AC087258.1	2.48649152709962	3.22112583427273	0.000230401759434893	0.000634664478609965
AC011700.1	2.07698334166219	4.15133749266196	0.000230777115510892	0.000635236961331024
LINC02127	2.47933415068285	3.53795399179073	0.000230863663977192	0.000635236961331024
NHEG1	3.05096274159943	4.30692660231178	0.000238472386175034	0.000653719121480163
AC100860.1	2.11042496550558	3.42302249614007	0.000239666807280408	0.000656766499508743
AC108067.1	2.31370631971968	3.36077815025078	0.000242328856245132	0.000663832172302854
MIR7-3HG	2.73015114175908	4.42310547718706	0.000253004074664876	0.000691167069377093
AL021026.1	2.22697679822576	3.51469487212055	0.000253856586520951	0.0006929309530711
LINC01695	2.28851382978545	5.73096225845067	0.000256524178492766	0.000699339017697901
C12orf80	2.03928181614186	3.32941574418689	0.000264437538117285	0.000719183105722678
AC008663.1	2.08364167455575	3.46936977577694	0.000267334053697206	0.000726562688404462
AC026780.1	2.07072056857561	3.51877824827526	0.000274036104918875	0.000742489084546328
AC027018.1	2.06842093120833	3.43476717941364	0.000279870248467646	0.000755973550660053
AC006450.3	3.31656187994592	3.3847806063963	0.000284690271063775	0.000766872166459215
AL161752.1	2.50943114723351	4.11461747324865	0.000297510965171311	0.000798460270409039
AP000462.2	3.15308912965464	3.44540856858247	0.000309809090075272	0.000828098289886427
AC073486.1	3.59873492782252	3.72833986029191	0.000314614399216903	0.000840100899120237
AC100826.1	2.46395369475446	3.45993475066536	0.000319184256469023	0.000850872105924813
LINC00973	2.45559249463946	3.83302284411839	0.000324433725230668	0.000863415842867399
AC018558.1	2.83154776674201	3.20307306614632	0.000325358270913113	0.000865295991275626
AC092167.1	2.24034907806752	3.74873716309159	0.000331980134736089	0.000880840638336877
LINC00261	2.09092538686875	11.6236952937417	0.000342491619910132	0.000906004498535603
AL008636.1	2.49124306877314	4.18924864955632	0.000344088380090257	0.000909622046767582
FEZF1-AS1	2.43731303666428	6.79772266087334	0.000346150084947268	0.000914767590456716
LINC01448	2.72580124324105	3.22159163940748	0.000352828568940966	0.000930866862737868
LSAMP-AS1	2.46160039850176	3.41512377327389	0.000361755225202055	0.00095346710966573
POU6F2-AS2	3.04525911594535	3.79359471781463	0.000368496557011128	0.000970268306715432
AC093802.2	2.98463585529496	3.22279817960478	0.000374499830795949	0.000985094682531208
ADARB2-AS1	2.95036401825463	3.49564053761	0.000382960160489453	0.00100601517167968
DSG1-AS1	2.41607223458484	3.25619407659254	0.000384607344833843	0.00100933991025178
KC877982.1	4.45914548053427	6.87264871732937	0.000385305991847932	0.00101017124258513
AC097059.1	2.22808039080406	3.82392229567544	0.000387876431944708	0.0010159034204334
LINC00588	2.75884723801715	3.16627733816411	0.000404828150297906	0.00105681453972506
LINC01037	2.04702312328695	3.41245101689633	0.000409961544239994	0.00106880907197391
AC002464.1	2.3611713474483	4.2136473549344	0.000428165703820659	0.0011097070625476
AL023755.1	2.09123422295284	4.20976457717993	0.000431127267138797	0.00111665339164931
AL357060.1	2.09681912159908	3.63600156242811	0.000434175336552164	0.00112418123030276
LINC01819	2.06926759661496	5.69783040391289	0.00043734925183308	0.0011309233178714
AC092916.1	3.46809713256423	3.65209557577114	0.000444568848035106	0.00114660330776945
LINC02188	2.20835794124226	5.83244231756539	0.000448293396101452	0.00115470833867612
AL391097.1	2.25886084732924	3.31527655538792	0.000469593905765298	0.00120683200652636
AC124254.1	2.25872300461042	3.68879206735865	0.000482899621379052	0.00123807308791614
AL035258.1	4.062453597132	3.53997888628379	0.000482998271193093	0.00123807308791614
AL135999.3	2.17268695648456	4.66726686936442	0.000532249522653828	0.0013512259154769
LINC00160	2.0060520853304	3.44809025649908	0.000544687041740601	0.00138015209554707
AC069061.2	3.95570991304351	4.19610898358624	0.000561819477037521	0.0014190322628166
AC125603.2	2.4406540326233	3.48627948001464	0.000565434505588358	0.00142725452810089
AC079866.2	2.28156584428152	3.25347467598356	0.000578936212771623	0.00145901485695637
NOVA1-AS1	2.86157121848509	3.88889623069234	0.000580602072854466	0.00146274858735652
AC011523.1	2.53150982650518	3.93637514585136	0.00060301718138788	0.00151393367652458
LINC00113	2.12492725089192	4.03001200092044	0.000603606906498257	0.00151493498101523
AC008781.2	2.29953781459308	3.95446286086673	0.000624253327105728	0.00156082999493102
LINC00403	3.4979149755726	4.05172869917659	0.000641939635754787	0.00160202294004717
LINC02303	2.60706376823661	6.57303562380902	0.000659584973863381	0.0016414130926873
LINC01446	2.98801920435898	4.56738673521008	0.000663066171464997	0.00164955897703643
AL121970.1	2.59918346749832	3.69216031292806	0.000669852519049779	0.00166591964624853
LINC00895	2.12289805192964	3.82571112689371	0.000673788152276882	0.00167518257408187
AC016168.2	2.28381273901911	4.19645924167484	0.000692900077601593	0.00171892935787629
LINC02468	2.12705101138213	3.48664042155953	0.000702571101884872	0.00173911549112862
AC073578.1	2.32548889610348	3.19124366191846	0.00073708783607299	0.00181699203888823
AP001505.1	3.05814561521642	3.87626614547372	0.000744066278420328	0.00183211603647028
AC025244.3	2.06555226806213	3.29557581768649	0.000744692952201366	0.00183309034388029
AC022973.3	2.17329156503995	3.63867106023518	0.000746980428744537	0.00183815090930749
AC012494.1	2.9932555187615	3.16405219370256	0.000751322514332842	0.00184711755692238
AL445647.1	2.65632244402876	3.58813095000941	0.000756602070542248	0.00185837017388526
AL359095.1	3.19239822448563	3.71607416707786	0.000768036037375413	0.00188470438856255
LINC01639	3.61907781118048	4.33218324459146	0.000880112823494186	0.00213139315448577
AC022733.1	2.21498310019938	3.33807910655884	0.000894454644166957	0.00216150793425974
AC144450.1	2.02095043365041	4.54194371628709	0.000931489706710373	0.00223862952335301
AC016044.1	2.99745817588933	3.3744486720145	0.000990165276377554	0.00236329372431046
AC007848.1	2.36081410301036	4.92423226003565	0.00101053569380195	0.00240424966775431
AL121904.1	3.32648534727606	3.72323160090888	0.00101075773740362	0.00240424966775431
LINC00051	2.32114463874674	3.91430278629886	0.00101096032526413	0.00240424966775431
AC092336.1	3.2082087524142	3.50530369101262	0.00107348362287984	0.00254379397765732
FAM41C	2.25963593331142	3.74137162201876	0.00111656231978506	0.00263799897880746
AC106799.3	2.50088758920825	3.16288580861056	0.00114726137835682	0.00270489194849665
AC110813.1	2.63589331915418	3.54541113545073	0.00115829906493838	0.00272282623795941
AC104574.2	2.3765003105771	3.58354874844792	0.00118064816942881	0.00277125816994588
AL445223.1	2.2883354317106	3.73285647796956	0.00121905033995286	0.00285380044184835
AL596188.1	2.94336233853329	3.1514402059592	0.00123923236290582	0.00289677408896041
LINC01098	2.21445144159387	3.42968603273109	0.00125979309291577	0.00293618736721866
AL133372.2	2.15374624049839	3.16177845226588	0.00127916080358523	0.00297870309191678
AC016813.1	2.52696523237234	4.00649351196107	0.0013061084598165	0.00303166912462818
AL157414.1	2.33950372217795	3.23764552189606	0.00131115613769568	0.00304160628727067
LINC00648	2.47258071495611	6.97843679692048	0.00131451613037071	0.00304761905072216
LINC02232	2.61353864467453	3.8444531828588	0.00132259114220753	0.00306454986994423
AC011287.1	2.26243165764081	3.4147015216378	0.00132416352943767	0.0030672976560471
AC104009.1	2.49920561118366	3.88470625047654	0.00134988586867378	0.00311778063265283
LINC01553	2.00912359531682	3.41945739494831	0.00143581291723079	0.00330087233810647
LINC02413	2.04498434848494	4.26204702323074	0.00145923562808764	0.00334793117794262
LINC00314	3.1532835849973	3.78745285855305	0.00150397561709596	0.0034398963817892
AP000757.2	2.44178659796231	3.98774091873329	0.00152831652782041	0.00348827148828955
BOK-AS1	2.24040595634277	4.51459908496007	0.00160587501756051	0.00364850390476961
AL121900.1	2.20254616503756	3.10994148674985	0.00166720754982857	0.00377488134534652
LINC01608	3.12678528418964	3.39370811499404	0.00170860781156093	0.00385871132400327
LINC02267	3.02607814613181	4.04993415601238	0.0018251859452748	0.00410098404917918
AC110790.1	2.45309431891237	3.04596687260799	0.00182761309208376	0.00410411361029336
AC096711.3	2.38070252114377	3.92137733446717	0.00184727061223108	0.00414122586967962
AF240627.1	2.98545997191422	3.50768834977529	0.00186098995091652	0.00416962627060235
AC243773.2	2.24410196995132	7.98368615959548	0.0020053635379888	0.00446036015624414
LINC00470	2.25063287247558	6.01513504152659	0.00203106803776618	0.00451247366957234
AC104365.1	2.03786571865743	3.75901941570793	0.00219346931063203	0.00483806905202217
AC018607.1	2.14695237045902	3.18208518590445	0.00222211106848884	0.00489172633551385
AL034399.2	2.09249011864937	3.51385471613039	0.00223887852711737	0.00492133022603779
AC011287.2	2.58483204385915	3.18060241828631	0.00223994203527115	0.00492142303209077
AC100800.1	2.17310365235254	3.38568059403686	0.00236375421831968	0.0051776851991678
TLX1NB	2.73475714000436	3.56435936188455	0.00237466012679874	0.00519870421138616
AL591686.1	2.04101487766226	3.29790023597105	0.00242099168701464	0.00529283471849812
LINC01807	2.62112471593163	4.08172486654785	0.00248489428784903	0.00541761567812359
AP000462.1	2.12608626721364	3.43309002471239	0.00250944034060761	0.0054606302558437
AC026462.3	2.03369705988027	3.49877753243405	0.00259067288893937	0.00562351751822287
AC112251.1	2.91094834781139	6.6000860196683	0.00284206413344507	0.00611070738635061
FP671120.3	3.37385571856307	6.88911225136481	0.00300798620586257	0.00642221644598475
AL157778.1	2.43822197706169	3.49091144828313	0.00302831748232238	0.00645867442615168
AL731563.2	2.32550889641498	3.3145497904723	0.00309513636468644	0.00658172620314887
AP001065.1	2.05063724827216	6.38712133088711	0.00320402429435425	0.0067968823309263
AC128707.1	2.90407219725972	3.91683220230045	0.00333554083684353	0.00704199310486572
LINC01310	2.35579924180488	4.95173898393994	0.00358943141726755	0.00751800679003307
AC096711.1	2.25139669142376	3.67201050179081	0.00360613561113578	0.00755100058310649
LINC00383	2.74821682880958	3.34435025918086	0.00381567274955422	0.00792908587076781
LINC00698	2.31045809130956	3.66596391646005	0.00385938004997056	0.00800523786632681
AC007422.1	2.15325616997817	3.3091275178741	0.00411641445794	0.0084961937940733
AC011840.1	2.94423284974485	5.08287746460621	0.00418484523454023	0.00861726304652602
AL031668.1	2.07491572998522	3.32268618082209	0.0043446645250123	0.0089182789272616
AC093496.1	2.50982941704842	4.19411722336961	0.00456275860438838	0.00931089027627313
C17orf77	2.19011106497741	4.99881758753251	0.00463099935370936	0.00943074438569091
LINC01419	3.00513255603828	3.82123528062669	0.00495949633891889	0.0100268649505696
AF279873.3	2.38987445770439	5.47993365575213	0.00502453856037011	0.0101385044533682
AC138761.4	2.38188639290475	4.23471447329154	0.00504258623280847	0.010172334606906
AC243773.1	2.40248722875694	3.66368064785482	0.0051305808608203	0.0103367072128637
AC068057.1	2.25938495682594	3.41319444598062	0.00542599323109313	0.010869983140076
DLEU1-AS1	2.06775333981355	3.06140609247821	0.00600895933161005	0.0119247565030401
AP000844.2	2.21321219240266	3.24752135859132	0.00608086915553884	0.0120493826762438
SOX5-AS1	2.15483966540525	3.12700903444209	0.00611893214299151	0.0121157299118714
AC012499.1	2.27003338083209	4.56660952911047	0.00692442035297653	0.0135150516284362
LINC01776	2.17923403942918	3.15735243224431	0.00694608233738181	0.0135539978926634
AL359851.1	2.02434334795825	3.45898299269526	0.00719460200076672	0.0139839239476083
AC025016.1	2.13565801081027	3.76853414605485	0.00724816792785039	0.0140811409242156
AJ006995.1	2.26520177229081	3.41570461707329	0.00733412009213267	0.0142411492662503
AL391863.2	2.42761440375337	3.63644139165016	0.00738592761928339	0.0143277246606289
AL499627.1	2.28689465464883	3.31551018297747	0.00773562896366656	0.0149294629026405
AC112178.1	2.30985285096861	3.18312798450623	0.00777499003929665	0.0149872045061594
AC025575.2	2.01802629721141	5.22859264489126	0.0079310257904076	0.0152657338522131
AC099786.3	2.39539579902825	3.13822187930637	0.00828269386726153	0.0158694974723775
AC009365.2	2.07523477398452	3.06082274124989	0.00839378168770203	0.0160474708440384
AC073651.1	2.03592430242333	3.21304247716338	0.00841149886935598	0.0160774699005802
AC125608.1	2.32648892798054	5.1339382803632	0.00882064436190242	0.0167185654779216
AC109588.1	2.2765463806514	3.14288107382423	0.00885759382531734	0.0167725756615887
LINC01187	2.1884852875296	3.27827434132753	0.00887721908301876	0.0167977135533707
AC074389.2	2.3873076924185	4.34912827761324	0.00909984485906223	0.0171698451739225
AC023824.5	2.38364395104101	3.14991927878391	0.00960987842503729	0.0180250520399659
LINC00404	2.44596059474715	3.29152600272075	0.00976213564042221	0.0182847081525586
AC099786.1	2.36377009109416	3.1777356553996	0.0111000983078874	0.0205195388239913
ESRG	2.42669923869785	5.30516287144712	0.0138015774582167	0.0249383694691274
LINC00221	2.35072203437715	5.3928988192003	0.0142332582811064	0.025601799120322
AC005550.3	2.37545020622072	4.17948272084398	0.0152630263492081	0.0272502535674501
LINC01805	2.09712065914927	4.69995112438906	0.0187791611669309	0.0327974082352032
AC099786.2	2.46931818819897	3.53558057884318	0.0210571535021296	0.0363044905915492
AC113398.2	2.1448569605517	3.19918361158369	0.0210895353131591	0.0363524222947938
AL035634.1	2.01870476087756	3.21570995400686	0.0241093097306744	0.0409177677550538
AL589863.1	2.02823733606984	3.17641070158784	0.0243085958438853	0.0412295397771049
AC243829.5	2.18328094741873	3.42067500616745	0.0256852174790748	0.0432960675263249
