# Supplementary material for: Screening of prognostic biomarkers for endometrial carcinoma based on a ceRNA network
Source: PeerJ. 2018 Dec 10;6:e6091. doi: 10.7717/peerj.6091 (PMC6292375; doi:10.7717/peerj.6091)
Supplement: Table S1 [file peerj-06-6091-s001.zip › Table S1/diffSigmiRNAs.xls]

logFC	logCPM	PValue	FDR
hsa-mir-202	-9.05801920924463	3.42657490553647	5.5846146465533e-271	3.86455333541488e-268
hsa-mir-139	-3.23838349093502	4.68901568399649	2.69736330024053e-109	9.33287701883225e-107
hsa-mir-101-1	-2.49046148222263	12.2988190806523	2.30648801190046e-94	5.09242116556992e-92
hsa-mir-101-2	-2.48974802415268	12.3084524018229	2.94359604946238e-94	5.09242116556992e-92
hsa-mir-140	-2.44282180604321	9.52311585615964	1.43084350009087e-91	1.98028740412577e-89
hsa-mir-145	-3.19906318286607	11.3713572626932	3.86369305914472e-89	4.45612599488025e-87
hsa-mir-143	-3.31692586192062	16.4582200270107	3.16073817343309e-87	3.124615451451e-85
hsa-mir-542	-2.8271282290892	8.07748211360441	1.14935197531201e-83	9.94189458644891e-82
hsa-mir-100	-3.28227954310594	12.097852661818	8.52784417678898e-77	6.55696463370886e-75
hsa-mir-424	-3.1720708981849	8.29325569917106	2.83516679943168e-76	1.96193542520672e-74
hsa-mir-183	5.03551787123638	14.2803255111725	1.92454938634035e-64	1.2107165230432e-62
hsa-mir-99a	-2.92672127920802	10.1301877479478	1.14594501976613e-63	6.60828294731799e-62
hsa-mir-133a-2	-3.73675990060693	3.33358427515287	3.18154937014489e-63	1.69356320318482e-61
hsa-mir-133a-1	-3.73560345843951	3.47282602361531	2.38982775095928e-61	1.18125771690273e-59
hsa-mir-450a-1	-2.59725702400837	2.89488454294142	6.99251883513278e-60	3.22588202260792e-58
hsa-mir-450a-2	-2.60437559260205	2.88379559698608	1.48938757106413e-59	6.44160124485237e-58
hsa-mir-3926-2	-3.16739335790547	0.301737653803659	1.74305561265512e-59	7.09526167033731e-58
hsa-mir-1-1	-3.9147153164335	4.71957944948024	4.40843610666913e-57	1.69479876989724e-55
hsa-mir-96	4.40079362584188	5.72638104693034	4.20708427118105e-56	1.53226437666173e-54
hsa-mir-1-2	-3.94342231498939	4.80422923566393	6.62705941687951e-56	2.29296255824031e-54
hsa-mir-450b	-2.40428678513045	4.11649446014977	1.6673955313702e-55	4.95567047548032e-54
hsa-mir-3926-1	-3.06595672571657	0.117185746664946	5.00129780543486e-54	1.38435923254437e-52
hsa-mir-381	-2.81390521490915	4.95980272434929	5.41886853725837e-53	1.44225270299338e-51
hsa-mir-182	4.217987864539	15.3675579158405	8.60940904433124e-49	2.0543831236818e-47
hsa-mir-1307	2.44289720782052	11.2366595316581	7.6116426609148e-46	1.75575224045101e-44
hsa-mir-133b	-3.71650655309984	1.78842842708332	5.02449801330369e-45	1.12159762103424e-43
hsa-mir-200a	3.07673003395642	11.1761591352088	2.12507471642024e-43	4.59547407425877e-42
hsa-mir-1247	-3.12069286900491	5.30625750887133	3.54417222812665e-42	7.43202176322316e-41
hsa-mir-29c	-2.06984933427184	10.2576530895952	3.86047291129515e-40	7.85719780769484e-39
hsa-mir-125b-2	-2.17272508568433	9.3175152902729	5.93662280475319e-40	1.17375513739692e-38
hsa-let-7c	-2.23128885600905	11.3765003842964	9.10677809652337e-40	1.75052512299838e-38
hsa-mir-125b-1	-2.1781976119239	9.26092257447634	1.91823276610188e-39	3.58761371389866e-38
hsa-mir-10b	-2.4443805313713	17.3518037946379	2.72871491578804e-39	4.96913347822454e-38
hsa-mir-195	-2.19997819647196	6.13555995605408	1.44774391600071e-36	2.44350924359144e-35
hsa-mir-508	-3.27212994873445	6.4507665043582	1.95475709889149e-36	3.22069502960216e-35
hsa-mir-429	3.17973073046434	8.87240434383176	5.96826297051375e-36	9.60473947812911e-35
hsa-mir-513c	-3.82866380053813	0.321671381012779	1.7565697731466e-35	2.76260518867601e-34
hsa-mir-210	3.29136332416766	10.831108419409	4.11254844392843e-35	6.32418560710773e-34
hsa-mir-425	2.64457592556036	8.7244128145628	2.45666023523093e-33	3.69567148430392e-32
hsa-mir-379	-2.1651909370018	8.96560725718245	2.51006725598965e-33	3.69567349179752e-32
hsa-mir-1301	2.09696016418783	5.1260969491815	1.21493319393784e-32	1.75152868792705e-31
hsa-mir-130b	2.27857362114705	6.13255709856073	3.84532334035653e-32	5.43053826842188e-31
hsa-mir-299	-2.16486552733991	1.95377617971631	1.35606441858716e-30	1.87679315532462e-29
hsa-mir-200b	2.54224727327034	10.8780287533646	2.21159378297115e-30	3.00082921140399e-29
hsa-mir-877	3.19254705986879	2.35091406414564	2.47194528113297e-30	3.28958872027695e-29
hsa-mir-411	-2.21356053840773	2.77483517191071	2.24243916047533e-29	2.92786396046968e-28
hsa-mir-1245a	-2.08571673841575	0.764778441833585	1.01700188478208e-28	1.27957328048945e-27
hsa-mir-18a	2.41277586692467	4.96470500139686	3.02305954240026e-28	3.64815791040449e-27
hsa-mir-205	5.99133378023641	9.85971620313755	4.52146875471333e-28	5.30314640383326e-27
hsa-mir-141	2.36812666424105	11.3631387796193	8.37490799009386e-28	9.65906054857492e-27
hsa-mir-556	3.19694066352576	1.13225323690984	2.31966385120805e-26	2.5081365391187e-25
hsa-mir-4746	2.6382250324502	2.56302915434518	2.6635430286698e-24	2.83564888590693e-23
hsa-mir-204	-2.59921168816276	5.12395465753937	1.12671295115739e-23	1.16370949582226e-22
hsa-mir-3074	2.61491418364372	4.31662853301106	3.21173345958733e-23	3.22104283193396e-22
hsa-mir-345	2.07090011443676	5.84569639843279	3.37459589473508e-23	3.33602908450954e-22
hsa-mir-605	-2.12770852196006	-0.567414896818337	5.93423488416791e-23	5.78378949273831e-22
hsa-mir-200c	2.15948438251657	13.822112499356	7.7580069177952e-23	7.45630664876983e-22
hsa-mir-4652	5.56617513634924	1.45769260004405	1.4886628865121e-22	1.39210096954915e-21
hsa-mir-3200	3.15107088326294	3.94616052335496	2.89708525018176e-22	2.67304399083437e-21
hsa-mir-301b	3.15615484078507	2.36823127142954	3.13582290673548e-22	2.85524927823809e-21
hsa-mir-514b	-3.3634537750891	0.0673704833037827	3.2268836767122e-21	2.82658671428461e-20
hsa-mir-3622a	-2.25496361684032	0.00954713840552165	6.36188904545218e-20	5.50303402431613e-19
hsa-mir-514a-1	-2.83763956405958	2.40044807691105	9.40482350970328e-20	8.03473810952428e-19
hsa-mir-940	2.32155959167137	2.9357192190423	1.0534707377059e-19	8.89026524990829e-19
hsa-mir-3619	3.61737147224996	0.271257209964122	1.10949816721962e-19	9.25027387609615e-19
hsa-mir-514a-3	-2.79615418737248	2.39879914472086	2.29759791079285e-19	1.89278304079601e-18
hsa-mir-514a-2	-2.81891278187033	2.3940877155166	2.84632862445816e-19	2.2903016373547e-18
hsa-mir-4724	4.03346455172289	2.24650658981217	4.36184286347586e-19	3.39145535002842e-18
hsa-mir-665	-2.01367636163192	-0.295466038306985	7.5049394894503e-19	5.77046458522179e-18
hsa-mir-203a	2.96157060634422	13.2545550705126	7.72326401143052e-19	5.8730754900109e-18
hsa-mir-4664	3.35987516234749	0.363200237793979	1.37200332276226e-18	1.02088849392633e-17
hsa-mir-3170	2.35140987287514	2.12258623707248	7.61781944081309e-17	5.32477884145723e-16
hsa-mir-106a	2.76760525888432	5.76876749913008	8.05682766933546e-17	5.57532474718014e-16
hsa-mir-1266	2.04699078826796	4.57750579554122	1.45467846768835e-16	9.7731796081586e-16
hsa-mir-6783	3.02900938181836	-0.182586401700837	2.2852091322083e-16	1.49185350895108e-15
hsa-mir-937	3.2102043072819	2.15773111622126	2.64618848497018e-16	1.69552076999941e-15
hsa-mir-3934	2.125336670076	2.03581529855098	9.27104282897377e-16	5.77978525914401e-15
hsa-mir-592	3.48685515495045	4.02143503482204	1.32606753770786e-15	8.19320300083788e-15
hsa-mir-636	3.16020935969208	-0.229248274747514	1.39551361835147e-15	8.54597720264796e-15
hsa-mir-135b	2.84384656808543	7.53213962608984	1.44123969142031e-15	8.67250318663349e-15
hsa-mir-509-3	-2.17810250627545	3.09733181528484	2.59189959590277e-15	1.5462021727282e-14
hsa-mir-1269a	8.29539309154325	8.28454043921066	9.78007564164367e-15	5.68723726388019e-14
hsa-mir-18b	2.87465484209958	1.60381963178444	1.72184334412043e-14	9.84723631513503e-14
hsa-mir-7705	2.15540649496388	0.631025559296565	3.11457108362977e-14	1.75226275599334e-13
hsa-mir-20b	3.61833171980326	7.12420512969038	4.7426643444349e-14	2.58419191051098e-13
hsa-mir-509-1	-2.06846028180503	2.95311643979141	6.67643899003546e-14	3.60944982898792e-13
hsa-mir-3691	2.91054487440191	-0.0520400392297431	7.37782153426988e-14	3.95771511760834e-13
hsa-mir-1226	2.10790459470027	1.56117802972863	7.74925591135964e-14	4.12498853127759e-13
hsa-mir-3664	2.68568045561263	0.521288683447179	8.29698960381775e-14	4.34963394381961e-13
hsa-mir-509-2	-2.05899768333188	2.96755935939323	8.64275400175577e-14	4.45670507886106e-13
hsa-mir-7-3	3.09531130120367	0.820284431620719	2.18684381046722e-13	1.10459555973965e-12
hsa-mir-6854	2.21429813837613	0.244554189210303	2.77983501413458e-13	1.39394625346459e-12
hsa-mir-6877	2.21100673895984	0.0460316552698206	7.78077130852257e-13	3.76524038146687e-12
hsa-mir-873	-2.33437138132856	0.718318869034215	2.00715295865033e-12	9.5133551190824e-12
hsa-mir-3614	2.37184899228491	3.18280589954028	2.10719325150191e-12	9.91957639482534e-12
hsa-mir-653	2.52874524401294	4.2395195015361	3.50241793463902e-12	1.59452184919092e-11
hsa-mir-363	3.03279001456017	5.80257045263969	5.8508757776973e-12	2.61213292784937e-11
hsa-mir-5684	2.45234612221664	3.22396320727472e-05	8.32619749748702e-12	3.69341581298783e-11
hsa-mir-6499	3.87557755179113	0.566278633978583	5.06643928031402e-11	2.07454200117e-10
hsa-mir-6814	2.80088887330789	-0.482015822322496	6.00234190249617e-11	2.42050594920844e-10
hsa-mir-3616	2.58035735075183	1.12115997310748	6.01628646335046e-11	2.42050594920844e-10
hsa-mir-138-2	3.48350915049631	0.512865069345259	6.20230572446512e-11	2.48092228978605e-10
hsa-mir-3189	3.49446165129028	-0.385364020193571	9.05716524430059e-11	3.58146191374629e-10
hsa-mir-203b	3.28715230148077	6.68776329251819	9.19746422018212e-11	3.61627570475343e-10
hsa-mir-215	2.92028701709232	3.9762009901344	9.34780908053338e-11	3.65462366312378e-10
hsa-mir-6720	4.57358776300042	0.79885793471815	1.03400921041515e-10	4.0198560315016e-10
hsa-mir-6797	2.65640041946093	-0.67130256720424	1.13886274249236e-10	4.40275428941179e-10
hsa-mir-559	2.62783411995504	-0.331247420174863	1.55927785431754e-10	5.92868283070187e-10
hsa-mir-1229	2.42448129882328	0.441647252591665	2.10364442114326e-10	7.95476469634501e-10
hsa-mir-4665	2.75915675111656	-0.379475361889232	2.9553551677871e-10	1.0878222213344e-09
hsa-mir-4802	2.33090614806907	-0.537921343503321	4.23385399035526e-10	1.54201419017149e-09
hsa-mir-383	-2.1494659690213	1.30069567445101	4.41291228486287e-10	1.59881429378278e-09
hsa-mir-146a	2.16079296371294	6.97812564502355	5.00196262120392e-10	1.79596083684035e-09
hsa-mir-1293	3.87039132360526	-0.0973300296586016	5.00896591777727e-10	1.79596083684035e-09
hsa-mir-1276	2.83336586440528	-0.406828122569401	5.30712025893448e-10	1.88690075972678e-09
hsa-mir-138-1	3.9682811799602	0.692698021361942	5.31713364373875e-10	1.88690075972678e-09
hsa-mir-516a-2	4.62138422070429	1.32333931491677	6.10517483569897e-10	2.15550050321617e-09
hsa-mir-516a-1	4.41284256443257	1.41672466891904	9.10057501702816e-10	3.17831560999405e-09
hsa-mir-4726	2.09063059451251	-0.338849908083304	9.13995384954935e-10	3.17831560999405e-09
hsa-mir-3944	2.27646588625333	-0.122341902260127	1.36059325378722e-09	4.66104223574633e-09
hsa-mir-519a-1	4.02131157069632	2.86903721234527	1.54524402184985e-09	5.24171011333382e-09
hsa-mir-6844	2.72661884323822	-0.643260717598723	1.74839698035926e-09	5.8448826589788e-09
hsa-mir-4523	2.19483726650443	-0.461736550079006	1.91883175344821e-09	6.38380564127961e-09
hsa-mir-6507	-2.19522134207733	-0.388016981536328	1.97231502849373e-09	6.53034449625676e-09
hsa-mir-4758	2.26747081538319	0.0897639963826095	2.11067681823363e-09	6.95518265817938e-09
hsa-mir-6781	2.09504506326858	-0.408163710899806	2.68318885169415e-09	8.67647983818857e-09
hsa-mir-9-1	2.6029125032063	13.0393318807764	2.70174675220259e-09	8.69585466290323e-09
hsa-mir-9-2	2.60074123987038	13.0395841532728	2.72637832084144e-09	8.73450832417721e-09
hsa-mir-9-3	2.59850025387293	13.0425915860167	2.88839364307934e-09	9.16866238995826e-09
hsa-mir-522	4.33288841512474	1.23180725775211	4.0777959375882e-09	1.27684832072897e-08
hsa-mir-3176	2.48571798654113	-0.463017604044667	4.29716017204865e-09	1.33947515272868e-08
hsa-mir-6728	3.00408386286569	-0.45847067979731	4.36412593834381e-09	1.35424894588965e-08
hsa-mir-147b	2.26720038981122	0.348135279779744	4.45566303990729e-09	1.37648161768565e-08
hsa-mir-519a-2	3.82996032846974	1.1752452827668	9.76618359715098e-09	2.90051461340278e-08
hsa-mir-5092	2.93077490635019	-0.613201348296984	1.30099503338852e-08	3.77686194772622e-08
hsa-mir-1269b	7.30010630226416	5.14065452447572	1.36440716813024e-08	3.93404066810887e-08
hsa-mir-489	2.61585322013868	0.0661777679955977	1.46425779458413e-08	4.20442487075608e-08
hsa-mir-6777	2.29207496643228	-0.49733269112942	1.76873407666136e-08	5.03688881090396e-08
hsa-mir-7110	2.29444984412743	-0.653859198259506	2.67811665953729e-08	7.44279810602332e-08
hsa-mir-891a	3.87652928770574	6.39637453460509	4.06953580518771e-08	1.10870817999602e-07
hsa-mir-4687	2.27539213358169	-0.453167381199762	4.78967567328191e-08	1.29470920543402e-07
hsa-mir-211	4.93223318206949	1.3969068554099	5.24061184795153e-08	1.4056214723963e-07
hsa-mir-4745	2.62364606697393	-0.367522101652426	5.31567798356491e-08	1.4202506427131e-07
hsa-mir-449b	3.91401979290831	4.68818507075564	5.97282058849337e-08	1.58359840890322e-07
hsa-mir-6715a	7.14482436229633	4.0766338827331	6.54190133227458e-08	1.71477110679318e-07
hsa-mir-4763	2.03698412332336	-0.508203897063604	1.42370681206464e-07	3.60880994120415e-07
hsa-mir-577	2.01794822693444	5.05807860645117	1.45302064481132e-07	3.65632831348885e-07
hsa-mir-7702	3.00807371065082	0.91486079071366	1.45876460429234e-07	3.65748226873297e-07
hsa-mir-2276	2.19917624472028	-0.575488365116608	2.20894409103036e-07	5.45924753926076e-07
hsa-mir-449c	3.73778808482751	3.74966090699502	2.28754898304728e-07	5.61341807187489e-07
hsa-mir-449a	3.38427672945368	6.98115366707813	3.30345927367077e-07	8.02103093817605e-07
hsa-mir-3161	3.83087006390693	0.243620872505207	4.04138167158499e-07	9.77844796061822e-07
hsa-mir-4728	2.06603215122773	1.73067053038783	4.39763432310251e-07	1.05299756110275e-06
hsa-mir-934	2.79771398360624	2.02612621472801	4.80963361564579e-07	1.1476780903541e-06
hsa-mir-527	3.58968214200434	-0.538635253573056	4.92350155454544e-07	1.1668024232005e-06
hsa-mir-4674	2.20782180124303	-0.455462096219909	7.3158339584863e-07	1.70456467988974e-06
hsa-mir-499a	3.23708842046939	2.67806538284502	1.34700600579392e-06	3.06621103950459e-06
hsa-mir-3662	2.10017941603952	-0.0210014469923518	2.23380769656732e-06	4.97040169139737e-06
hsa-mir-1224	2.77958682778598	3.91314124339418	2.43898245861157e-06	5.35801860748955e-06
hsa-mir-6744	3.36782022323604	-0.532763777019873	2.78431488515074e-06	6.05894937271797e-06
hsa-mir-4446	2.56482752899777	-0.30712484724851	3.01781310187615e-06	6.52602083280717e-06
hsa-mir-1283-2	3.31265577763169	-0.457140561396183	3.11294286279913e-06	6.71076779145483e-06
hsa-mir-122	7.32848786803887	3.76512547134322	3.67625516410378e-06	7.87606369523162e-06
hsa-mir-6510	2.72538802270119	-0.458310268913225	4.22744139474189e-06	9.02897976901664e-06
hsa-mir-1910	2.60414263275278	-0.399782403846037	4.50579146125995e-06	9.53978659542493e-06
hsa-mir-6891	2.11162145835574	-0.532989774116012	4.51626787866346e-06	9.53978659542493e-06
hsa-mir-7974	2.31494614289028	-0.320300878167449	4.98557911710054e-06	1.04863852554212e-05
hsa-mir-518e	2.85674656064037	-0.213040076606527	5.42084696971272e-06	1.13673518273976e-05
hsa-mir-4784	2.58900742300627	0.456143653705476	5.78828069658123e-06	1.20647296446814e-05
hsa-mir-520b	2.50529867531974	-0.39010181054223	6.71935756255739e-06	1.38386768847908e-05
hsa-mir-548f-1	2.79193560339949	-0.361142494352664	1.3871404701988e-05	2.78232233442774e-05
hsa-mir-891b	3.61494685336079	0.280279569409136	1.66721192547137e-05	3.31526049547755e-05
hsa-mir-3150b	2.40084526577405	0.333772065708691	1.87010666121713e-05	3.68693393037679e-05
hsa-mir-105-1	3.35693776532041	4.21806895597173	4.20611902570728e-05	8.10761661779788e-05
hsa-mir-767	3.43628904371257	4.15689891502143	6.07635584149885e-05	0.000115201047734718
hsa-mir-105-2	3.22015197489138	4.23189298334417	7.08077509189082e-05	0.00013278851933844
hsa-mir-888	3.29868089997353	0.204269970800408	7.87752346202231e-05	0.000146538877304286
hsa-mir-892a	3.13383028285358	0.910811749641724	9.50017382194461e-05	0.000175778617240258
hsa-mir-7641-1	2.04497704870029	-0.32249730886301	0.000144031890175197	0.000264376838199566
hsa-mir-3923	3.61088953332128	-0.0936241548179495	0.000192513285458635	0.000346924983170249
hsa-mir-216b	2.22477403729787	-0.0931587460097209	0.000469167460784403	0.000813693942012047
hsa-mir-4788	2.36627966111965	-0.03276357883598	0.000538285416217944	0.000922013633719844
hsa-mir-302a	4.78014463561598	0.674338751451924	0.000589279460003489	0.000997020504455781
hsa-mir-302b	4.44990887532708	0.321913345507524	0.000639214711276914	0.00107624472069008
hsa-mir-892b	2.51865214510437	-0.50657052639951	0.000968572800844119	0.00158078391081163
hsa-mir-184	2.10659649099261	5.49446985431194	0.0019158392289929	0.00300626019606142
hsa-mir-599	2.66293925811946	0.752785643663734	0.0023666099527164	0.00364742558414197
hsa-mir-548y	2.42574583565226	-0.234796587832619	0.0028367754211434	0.00428613229570138
hsa-mir-875	2.60436140605172	-0.411735194731497	0.00479909425507659	0.00699152257792211
