# Supplementary material for: Screening of prognostic biomarkers for endometrial carcinoma based on a ceRNA network
Source: PeerJ. 2018 Dec 10;6:e6091. doi: 10.7717/peerj.6091 (PMC6292375; doi:10.7717/peerj.6091)
Supplement: Table S1 [file peerj-06-6091-s001.zip › Table S1/diffSigmRNAs.xls]

mRNA	logFC	logCPM	PValue	FDR
CSRP1	-2.956001755	8.457888002	1.28E-225	2.31E-221
MYLK	-4.365096289	7.243610945	3.89E-215	3.51E-211
PPP1R12B	-4.26055771	6.303474445	1.64E-213	9.89E-210
GSTM5	-5.076928383	2.413944664	5.55E-202	2.51E-198
TNS1	-3.464247209	7.037166756	4.75E-196	1.72E-192
CBX7	-3.327118453	4.411272725	5.39E-192	1.62E-188
SYNPO2	-4.59277601	5.900448313	1.04E-188	2.68E-185
GPRASP1	-3.773687649	2.944007786	4.07E-184	9.20E-181
RERG	-4.840414327	3.717227453	2.56E-178	5.14E-175
LYVE1	-3.721835412	1.348004875	1.58E-175	2.86E-172
SPARCL1	-4.158959414	7.78203992	2.84E-175	4.67E-172
LMOD1	-5.000811408	5.609683964	4.22E-174	6.37E-171
KLHL4	-5.270395337	-0.11175074	2.21E-173	3.08E-170
DIXDC1	-2.909412473	3.986330264	2.68E-171	3.46E-168
CAV1	-3.474668369	5.806266893	1.23E-170	1.49E-167
FBXL22	-3.670341553	1.892403953	6.60E-170	7.45E-167
FHL1	-4.455388683	5.548243983	1.27E-168	1.35E-165
SORBS1	-3.801744855	4.944429483	1.99E-166	2.00E-163
DPT	-5.962653917	3.530999061	3.55E-162	3.37E-159
SYNM	-3.769920853	3.330052497	6.82E-162	6.16E-159
PDE2A	-4.136724695	2.729774225	3.77E-161	3.25E-158
ADRB3	-5.754651466	-1.345345421	3.79E-159	3.11E-156
CAMK2A	-4.76579481	-0.169366607	8.82E-158	6.93E-155
CFL2	-2.626481698	4.717103218	2.19E-157	1.65E-154
NEXN	-4.094635901	3.166727139	9.06E-154	6.55E-151
STAR	-5.632873996	1.546765639	1.49E-153	1.04E-150
MSRB3	-3.963250206	4.53921204	2.69E-153	1.80E-150
KIAA1462	-3.292728319	4.50051866	1.01E-152	6.50E-150
C7	-6.716027383	4.688376191	4.64E-152	2.89E-149
MRGPRF	-4.190669737	4.342378055	2.61E-150	1.57E-147
WFIKKN2	-6.321707122	1.714169482	6.03E-148	3.52E-145
ABCC9	-3.935695818	2.756006825	1.72E-147	9.70E-145
TCEAL1	-2.412864052	4.00494798	1.31E-146	7.17E-144
TNFAIP8L3	-4.762539925	3.019673521	2.16E-145	1.15E-142
SYTL4	-3.041827645	3.873542003	4.20E-145	2.17E-142
ASPA	-5.303028931	-0.267028389	1.65E-144	8.26E-142
CALD1	-3.004496011	7.487386311	2.69E-144	1.31E-141
TACR2	-3.834290287	1.820226134	5.32E-144	2.53E-141
DCN	-4.186673929	7.628319948	2.03E-143	9.40E-141
MRVI1	-3.62913665	4.75387214	2.45E-142	1.11E-139
HSPB7	-4.695929685	3.313862165	2.62E-142	1.15E-139
JPH4	-4.779644977	2.559564777	3.67E-141	1.54E-138
MAMDC2	-5.140953242	2.712703725	3.33E-140	1.37E-137
PLN	-5.392181136	3.233157658	2.31E-139	9.29E-137
TAGLN	-4.208945585	8.335246922	3.49E-139	1.37E-136
CXCL12	-4.162637343	5.551543034	4.37E-139	1.68E-136
AOC3	-4.101342234	4.314472383	1.95E-137	7.35E-135
CNN1	-5.263397109	6.945701689	1.04E-135	3.85E-133
MYH11	-5.417388725	8.652503778	1.25E-135	4.52E-133
PLSCR4	-3.499225536	3.061776849	5.12E-135	1.81E-132
SEL1L2	-5.038711804	-1.694505681	5.70E-135	1.98E-132
KLF9	-2.725169778	4.750968075	1.06E-134	3.61E-132
TPM1	-2.757380691	7.471017286	2.15E-134	7.18E-132
ANTXR2	-3.20715255	5.167433044	1.95E-133	6.41E-131
PTGER3	-5.557610616	3.727408443	3.10E-133	1.00E-130
ACTA2	-4.183974852	8.496437184	3.37E-133	1.07E-130
CNRIP1	-3.103485546	2.819932766	4.25E-133	1.33E-130
NDN	-3.51375613	4.069920901	4.64E-132	1.42E-129
FHL5	-4.292036669	0.149211997	1.40E-131	4.22E-129
TACC1	-3.037963722	5.813857785	5.21E-131	1.54E-128
PRKG1	-3.710889185	2.428329391	6.37E-131	1.86E-128
KANK2	-2.721272959	7.087032468	1.99E-130	5.70E-128
CAVIN1	-2.96999001	7.496668287	1.02E-129	2.89E-127
ZCCHC24	-3.101244988	4.469237089	5.05E-129	1.40E-126
PEG3	-5.279168958	3.834865091	6.23E-129	1.71E-126
KLF2	-3.417677335	4.305551461	7.42E-129	2.00E-126
TMEM200B	-4.107000794	2.750657389	1.10E-128	2.93E-126
MYCT1	-3.176312617	2.317147744	1.39E-128	3.65E-126
MASP1	-4.889872669	3.739502924	1.72E-127	4.44E-125
PGM5	-4.508763507	5.034062627	4.39E-126	1.12E-123
BNC2	-4.266966085	3.940089846	6.33E-126	1.59E-123
C3orf70	-4.014814521	2.143500208	7.41E-124	1.84E-121
DAW1	-5.801983436	-1.074274667	1.17E-123	2.85E-121
FBXO32	-3.373431656	5.638701935	2.70E-123	6.51E-121
CCL14	-5.681003662	0.343496639	2.91E-123	6.91E-121
CAVIN2	-4.114380716	3.866383328	4.48E-123	1.05E-120
CLMP	-3.750903587	3.732412416	1.20E-122	2.77E-120
MEF2C	-2.774859753	3.835160907	1.53E-122	3.50E-120
C11orf96	-3.789399067	5.007903649	9.89E-122	2.24E-119
GLRA4	-5.497597435	-2.620875691	8.51E-121	1.90E-118
CLEC3B	-4.143189032	2.215823482	1.01E-120	2.23E-118
MAP3K20	-2.457581899	6.191424784	1.74E-120	3.79E-118
JPH2	-4.476490981	3.19549158	9.44E-120	2.03E-117
CACNB2	-3.19768701	1.057945505	1.89E-119	4.01E-117
ABCA8	-4.217637492	2.695340574	2.88E-119	6.06E-117
TCEAL6	-5.645182641	-1.381039749	4.81E-119	1.00E-116
GPRASP2	-2.714260329	3.027454064	5.98E-119	1.23E-116
RASL12	-3.30055421	3.742965747	1.37E-118	2.78E-116
CYBRD1	-2.985782597	5.893685325	2.40E-118	4.81E-116
TGFB1I1	-3.221653457	5.28767285	4.82E-118	9.58E-116
PTGFR	-5.467093375	1.376417045	5.14E-118	1.01E-115
AKT3	-3.218806579	3.881261697	5.24E-118	1.02E-115
TCEAL7	-3.921507779	1.869488976	4.70E-117	9.04E-115
ECM2	-3.727353528	2.732427012	5.02E-117	9.55E-115
TCF23	-5.760623362	3.155971906	1.82E-116	3.42E-114
KCNMB1	-4.153204381	3.583121116	3.89E-116	7.25E-114
PTGIS	-4.84531208	4.589114571	4.21E-116	7.77E-114
TSHZ3	-3.380468124	3.411077339	6.39E-116	1.17E-113
SOCS2	-3.127814989	3.789288211	8.79E-116	1.59E-113
ZFPM2	-4.175185891	2.127373372	7.36E-115	1.32E-112
LDB2	-3.060602939	4.199307742	9.56E-115	1.69E-112
DACT3	-3.717867935	3.141678978	9.98E-115	1.75E-112
PDE1C	-4.230594833	0.968684462	7.39E-114	1.28E-111
ARHGAP20	-3.988358173	0.749294194	1.32E-113	2.27E-111
AOX1	-4.359580486	2.0199464	7.36E-113	1.26E-110
FLNC	-4.368303576	5.47722457	4.58E-112	7.74E-110
TNXB	-4.528916192	4.530890112	1.82E-111	3.05E-109
PDZRN4	-4.879821532	-0.466206379	1.92E-111	3.18E-109
PDLIM3	-4.46817421	4.457412353	3.02E-111	4.96E-109
RGS2	-3.576611244	4.845920622	3.54E-111	5.76E-109
ACTG2	-4.997526091	7.161497142	1.36E-110	2.19E-108
EMCN	-3.517989486	3.229523412	1.74E-110	2.78E-108
CPED1	-3.661578591	3.282425025	5.06E-110	8.02E-108
LIFR	-3.18741212	4.881082352	7.49E-110	1.18E-107
OSR2	-3.643533938	4.94714517	8.27E-110	1.29E-107
TSPAN2	-4.051522644	2.960329731	1.43E-109	2.22E-107
PKD2	-2.252518366	5.12753102	2.73E-109	4.19E-107
CASQ2	-4.502128756	1.196767021	6.48E-109	9.85E-107
LPP	-2.36571549	6.929757422	9.25E-109	1.39E-106
PRELP	-4.198210122	5.289252912	5.82E-108	8.69E-106
ITPR1	-3.031672407	4.304575115	1.12E-107	1.66E-105
SELE	-4.544393368	1.928501381	2.37E-107	3.45E-105
CCDC80	-3.436633313	6.633159946	3.72E-107	5.38E-105
PI16	-5.417391932	1.801698516	7.82E-107	1.12E-104
ADH1B	-6.348044067	3.455096941	9.91E-107	1.41E-104
TEF	-2.186608785	4.39252958	1.01E-105	1.42E-103
MYOCD	-5.142301509	2.342642335	1.06E-105	1.49E-103
LONRF2	-3.31514892	4.746949056	2.44E-105	3.40E-103
KIAA1644	-4.317626706	3.226862721	6.35E-105	8.76E-103
SLITRK3	-7.039466208	0.260173542	1.45E-104	1.99E-102
PROK1	-5.786124511	0.895997612	1.57E-104	2.14E-102
ABCG2	-3.693999965	3.103224603	1.77E-104	2.39E-102
FERMT2	-2.245900798	5.449826113	3.10E-104	4.15E-102
BCHE	-5.421794764	2.014060123	3.76E-104	4.99E-102
PDE8B	-2.804151126	3.143509861	7.09E-104	9.36E-102
SMTN	-2.474373599	6.455175546	1.33E-103	1.74E-101
JAZF1	-2.435977963	4.011734536	2.66E-103	3.46E-101
MMP28	-3.650442117	1.347642748	5.84E-103	7.55E-101
RYR3	-3.525520467	1.668044377	5.84E-102	7.49E-100
PLCL1	-3.460046388	1.349561282	6.22E-102	7.92E-100
MEDAG	-3.641233245	1.684957949	7.62E-102	9.64E-100
PPM1K	-2.684243291	4.318712602	9.53E-102	1.20E-99
JAM3	-2.904725124	4.238181958	3.90E-101	4.86E-99
SCARA5	-5.255095776	0.556965547	1.01E-100	1.25E-98
EDNRA	-3.12232377	4.130852669	1.07E-100	1.31E-98
CXorf36	-2.925497125	3.995192277	1.77E-100	2.16E-98
HAND2	-4.076040114	3.267692939	1.87E-100	2.26E-98
CACNA1H	-3.653565327	4.470904484	9.29E-100	1.12E-97
ARHGAP6	-3.636208792	2.135923662	9.56E-100	1.14E-97
LGI4	-3.553468081	1.821760988	1.37E-99	1.64E-97
CHRDL2	-5.44894982	3.483582619	2.46E-99	2.89E-97
CSDC2	-3.957267198	3.150889073	6.17E-99	7.19E-97
GATA6	-3.764754384	2.928046266	8.95E-99	1.04E-96
PSD	-3.155859382	4.297351753	2.07E-98	2.39E-96
ITGA8	-3.250592439	2.381157348	2.90E-98	3.32E-96
LEPR	-3.224235489	3.897720935	3.05E-98	3.47E-96
TNS2	-2.34661393	5.955071189	3.82E-98	4.31E-96
OGN	-5.774145742	3.691973563	6.45E-98	7.24E-96
RECK	-2.612460462	2.967751816	5.15E-97	5.75E-95
SLC24A3	-3.474535002	3.667614449	8.82E-97	9.78E-95
CDC42EP3	-2.34098609	5.574152632	4.58E-96	5.02E-94
KCNE4	-3.512340967	2.779163777	1.26E-94	1.36E-92
CRISPLD2	-2.786176457	4.894111278	1.69E-94	1.82E-92
HSD17B13	-3.939841213	-1.053536284	3.10E-94	3.29E-92
DUSP1	-3.158132142	7.234343473	3.84E-94	4.06E-92
APOLD1	-2.940720824	3.811942561	8.48E-94	8.87E-92
CHRDL1	-5.135749691	3.897330165	9.20E-94	9.56E-92
COL4A6	-4.106721719	2.767841522	1.16E-93	1.20E-91
PABPC5	-3.639489816	-0.495148661	3.18E-93	3.26E-91
PID1	-3.725698455	1.893116144	1.25E-92	1.28E-90
HLF	-3.902608573	2.7405914	1.33E-92	1.35E-90
SVIL	-2.501697832	6.278702852	3.29E-92	3.32E-90
MYL9	-3.321025589	8.204883967	4.45E-91	4.47E-89
F8	-2.36903406	3.020951953	5.08E-91	5.07E-89
HSD17B6	-3.524541639	1.130327608	8.07E-91	8.02E-89
PRUNE2	-3.790367903	4.300606496	1.31E-90	1.30E-88
TAL1	-2.960180418	0.79919403	2.04E-90	2.00E-88
CYR61	-2.930447072	7.40485776	2.77E-90	2.71E-88
RHOJ	-2.61755485	3.451358785	3.58E-90	3.48E-88
ATP8B4	-3.000702871	1.440279946	3.98E-90	3.85E-88
ITM2A	-3.608484496	3.584098203	5.77E-90	5.55E-88
NLGN3	-2.893281385	1.774175898	6.11E-90	5.85E-88
FGF2	-3.482151562	2.750436439	6.61E-90	6.29E-88
ZEB1	-2.999280299	4.408254255	9.85E-90	9.27E-88
AQP1	-2.893288198	6.117482021	1.06E-89	9.89E-88
DES	-5.425549875	7.90246487	2.14E-89	2.00E-87
STARD9	-2.606620921	2.865342116	2.65E-89	2.46E-87
SLC2A4	-3.59944066	1.527599147	5.05E-89	4.66E-87
ABCA9	-3.730420482	1.90856063	9.73E-89	8.93E-87
PAEP	-6.327782483	4.796501041	1.22E-88	1.11E-86
GAS1	-4.025689082	4.269343303	3.12E-88	2.84E-86
PHYHIP	-3.428529229	2.102368917	3.73E-88	3.37E-86
MYOM1	-3.328293449	1.933416199	5.43E-88	4.89E-86
GPIHBP1	-4.20212013	0.570629183	8.52E-88	7.63E-86
LIMS2	-2.894980559	5.488933184	8.68E-88	7.73E-86
MEIS3	-3.171017805	3.497384706	1.02E-87	9.00E-86
ARHGEF25	-2.775148253	3.929164896	1.11E-87	9.76E-86
RSPO1	-4.823293674	2.64964873	1.27E-87	1.12E-85
GUCY1A2	-3.399264637	3.808260807	2.59E-87	2.26E-85
ST5	-2.111249121	6.180689848	2.71E-87	2.35E-85
NR2F2	-2.284779918	6.386864159	3.90E-87	3.37E-85
TRDN	-5.567807462	-0.90556698	3.92E-87	3.37E-85
TGFBR3	-3.220806724	4.815530191	1.99E-86	1.70E-84
FAM110D	-2.819463751	1.278809193	2.82E-86	2.41E-84
VEGFD	-3.939258407	-0.122622488	3.22E-86	2.73E-84
DDR2	-3.041159406	4.535841794	6.53E-86	5.51E-84
CDH13	-3.323297664	3.812764898	6.70E-86	5.64E-84
GIMAP8	-2.7024108	2.974737592	2.46E-85	2.06E-83
NKAPL	-3.283163321	-2.244033392	3.82E-85	3.19E-83
LRRN4CL	-3.391116948	2.832587405	4.13E-85	3.43E-83
OLFML2A	-2.869212688	4.767850351	4.23E-85	3.49E-83
INMT	-3.385393805	2.522844877	1.05E-84	8.60E-83
TRPC4	-3.492448053	1.265332915	1.52E-84	1.24E-82
FRMD6	-2.905470905	4.496789515	4.28E-84	3.49E-82
ENPEP	-2.989228978	2.993819977	1.25E-83	1.01E-81
AHNAK	-2.292731397	8.944051559	2.55E-83	2.06E-81
FAXDC2	-2.686714117	4.134398726	3.21E-83	2.58E-81
SGCA	-4.141714091	1.412407797	3.44E-83	2.75E-81
KDR	-2.504607623	4.522465859	4.40E-83	3.50E-81
PPP1R3C	-3.26558485	1.99918903	4.48E-83	3.55E-81
FILIP1L	-3.154130033	5.237533497	1.26E-82	9.93E-81
MYZAP	-2.862669298	0.608315328	1.30E-82	1.02E-80
LHFP	-2.509191274	4.584254947	1.39E-82	1.09E-80
SHE	-2.794276949	2.397546366	2.65E-82	2.07E-80
NPR2	-2.372684056	3.635655478	3.19E-82	2.47E-80
CLIC2	-2.485407888	2.851592506	6.55E-82	5.06E-80
ZBTB16	-4.553802975	0.338685277	1.70E-81	1.30E-79
WISP2	-4.414392613	2.567943651	2.57E-81	1.96E-79
SSPN	-2.819850165	3.825592669	3.01E-81	2.29E-79
ITGB1BP2	-2.786537012	0.532920356	8.73E-81	6.61E-79
FOXL2	-3.584566673	2.817124058	2.50E-80	1.87E-78
ZCCHC12	-4.637308517	4.132955941	2.98E-80	2.23E-78
KLHDC1	-2.335375204	0.929779643	4.42E-80	3.29E-78
MAF	-2.687673542	4.516010237	5.71E-80	4.23E-78
ANGPTL5	-4.8035892	-2.019555195	7.40E-80	5.46E-78
C1QTNF7	-3.474393893	2.082475464	1.04E-79	7.68E-78
SLC22A3	-4.620190566	1.866510692	1.12E-79	8.17E-78
GNA14	-2.835801501	2.269163546	1.56E-79	1.14E-77
NPAS4	-4.458097323	-1.289538041	1.59E-79	1.15E-77
MGARP	-3.318655133	-0.347477867	3.04E-79	2.20E-77
GIMAP6	-2.634564872	3.506023689	6.84E-79	4.93E-77
PLA2G5	-4.112989536	-0.660101037	6.97E-79	5.00E-77
CD300LG	-4.480408718	-1.534307015	7.26E-79	5.19E-77
DGKB	-4.51083015	-0.313935235	1.99E-78	1.42E-76
FGF7	-4.31795324	2.484571474	2.50E-78	1.77E-76
VGLL3	-3.681672617	2.402991535	3.43E-78	2.42E-76
SCN7A	-4.90613503	1.591220789	7.01E-78	4.91E-76
VSTM4	-3.038316866	3.429750154	8.50E-78	5.93E-76
KCNJ8	-2.577857808	2.43451929	1.30E-77	9.04E-76
KCNMA1	-3.324928965	5.213608168	2.20E-76	1.53E-74
OLFML1	-2.872035139	3.035766778	3.27E-76	2.25E-74
ASPN	-3.865882007	3.934591735	5.86E-76	4.03E-74
LAMA4	-2.546228207	5.669944017	9.88E-76	6.76E-74
TPM2	-2.916108032	8.048244246	1.04E-75	7.09E-74
FLNA	-2.587679168	10.27644699	1.20E-75	8.14E-74
CTNNA3	-3.910502062	-0.929557552	1.69E-75	1.14E-73
RAB23	-2.546721839	3.428016502	2.04E-75	1.37E-73
MUM1L1	-4.190314608	2.419061287	2.11E-75	1.41E-73
MMRN2	-2.341887177	4.613399718	1.05E-74	6.96E-73
NRK	-4.445167249	0.26447089	1.10E-74	7.26E-73
HSPA12B	-2.557376479	2.832001282	1.10E-74	7.26E-73
C16orf45	-2.729565615	3.73700973	1.27E-74	8.35E-73
BCL6B	-2.240796756	2.93869226	2.82E-74	1.84E-72
C1QTNF2	-2.878516336	0.299025786	5.48E-74	3.56E-72
EHD2	-2.517048109	5.976820916	7.34E-74	4.76E-72
ASB2	-2.863380092	3.061965382	1.48E-73	9.58E-72
GPR182	-3.219952287	-1.892774293	6.29E-73	4.05E-71
ABCA6	-3.143474367	0.949608421	9.80E-73	6.28E-71
KATNAL1	-2.002003908	3.148419775	3.45E-72	2.20E-70
FOXL2NB	-3.452088637	1.948778827	3.96E-72	2.51E-70
TMOD2	-2.609742861	2.396405466	4.97E-72	3.14E-70
SMOC2	-3.020690612	5.991104354	5.92E-72	3.73E-70
LTBP4	-3.036265575	7.451372906	7.93E-72	4.98E-70
PRDM8	-3.324096774	1.048076762	8.19E-72	5.13E-70
RERGL	-4.449822475	0.289603496	9.53E-72	5.94E-70
RIPOR2	-2.823490091	3.028836703	9.89E-72	6.14E-70
PODN	-3.57409522	4.484742754	1.32E-71	8.09E-70
PLAC9	-3.371438052	1.4891685	1.61E-71	9.88E-70
RAB9B	-2.943370252	0.988627796	3.30E-71	2.01E-69
CRHBP	-3.826438908	-0.944848038	3.43E-71	2.08E-69
CLEC1A	-2.349985021	1.38765696	4.73E-71	2.86E-69
SNCA	-3.132110186	2.151583514	4.86E-71	2.92E-69
SYT15	-3.237506101	-2.102423589	5.18E-71	3.10E-69
CALHM2	-2.359115724	4.17094209	6.39E-71	3.82E-69
FRMD7	-4.920124389	-1.910035593	1.23E-70	7.33E-69
GARNL3	-2.276552881	2.517560109	1.63E-70	9.65E-69
POPDC2	-2.180038802	1.412395682	4.86E-70	2.87E-68
ALDH1A2	-3.579761476	4.729306822	6.23E-70	3.67E-68
TSPAN18	-2.942343918	3.951393887	6.46E-70	3.79E-68
KCNB1	-4.320104245	1.648424934	6.96E-70	4.07E-68
ADGRA2	-2.779645463	4.972741247	1.01E-69	5.85E-68
CCL23	-3.898072732	-1.118189118	1.11E-69	6.41E-68
TIMP2	-2.405739225	7.88190485	1.34E-69	7.71E-68
STON1	-2.894389758	3.472890365	2.57E-69	1.48E-67
S1PR1	-2.413137499	3.785204034	2.98E-69	1.71E-67
GLT8D2	-2.564383761	2.806097975	4.24E-69	2.42E-67
TMEM196	-5.428963897	-1.542644332	6.67E-69	3.80E-67
RASSF8	-2.716983522	3.821902906	9.33E-69	5.30E-67
MAOB	-3.205758498	5.267871494	1.20E-68	6.83E-67
ADGRL4	-2.343019984	3.748353403	1.30E-68	7.33E-67
CACNA1C	-2.976041372	3.706383184	2.82E-68	1.59E-66
LAYN	-2.371579368	2.806943544	3.29E-68	1.85E-66
NXPH3	-3.475537963	2.500685208	4.88E-68	2.72E-66
NECAB1	-3.660504329	1.151971812	5.74E-68	3.18E-66
ADAMTS5	-3.013531696	3.824935791	6.04E-68	3.34E-66
SYNC	-2.969462161	0.33141317	6.19E-68	3.41E-66
CLIP3	-2.795581134	4.969621499	6.63E-68	3.65E-66
EMILIN1	-2.827859893	6.201211451	7.02E-68	3.85E-66
SELP	-3.211755755	2.417680497	7.69E-68	4.20E-66
GJC1	-2.859958266	3.835268517	9.17E-68	5.00E-66
INHA	-3.498984436	1.486440698	1.18E-67	6.42E-66
RUNX1T1	-3.150780667	2.421323724	1.44E-67	7.79E-66
CLIC4	-2.022932838	6.923744891	1.65E-67	8.88E-66
ROBO4	-2.182380296	4.118195144	2.66E-67	1.43E-65
PCDHGA2	-2.897126115	0.098943324	3.34E-67	1.79E-65
GSN	-2.152575491	9.069846961	5.63E-67	3.01E-65
SYNE3	-2.496918377	2.357943337	6.14E-67	3.27E-65
CD34	-2.146334654	5.711592085	9.36E-67	4.95E-65
PEAR1	-2.515977553	2.524924139	1.64E-66	8.64E-65
GEM	-2.898838739	4.277483558	3.01E-66	1.58E-64
OMD	-4.651376565	0.51577471	6.33E-66	3.32E-64
GHR	-3.077057977	0.979066328	1.13E-65	5.92E-64
VWC2	-4.634518005	0.278020786	1.18E-65	6.13E-64
PDK4	-3.02202251	4.878899832	1.64E-65	8.53E-64
MYOZ2	-3.97048854	-2.257046558	2.93E-65	1.51E-63
PDE7B	-2.592537853	2.492658492	3.01E-65	1.55E-63
ZEB2	-2.458141403	4.045185656	3.69E-65	1.89E-63
FKBP7	-2.019135852	3.54631521	2.89E-64	1.48E-62
CCDC69	-2.382785194	4.632835701	3.96E-64	2.02E-62
PTPRN2	-2.837948395	2.544159335	4.36E-64	2.21E-62
JAM2	-3.028794427	3.920136776	5.39E-64	2.72E-62
CA3	-3.278550481	0.992634296	6.55E-64	3.30E-62
SETD7	-2.272781638	5.232121462	1.16E-63	5.79E-62
ASF1B	3.706018643	5.678116645	1.26E-63	6.27E-62
KANK3	-2.471734276	2.16608944	1.62E-63	8.01E-62
ABI3BP	-3.290201417	3.923492983	2.92E-63	1.44E-61
HSPB6	-3.441810374	4.896789993	3.60E-63	1.77E-61
AMHR2	-4.143048472	-0.947608504	7.86E-63	3.85E-61
RFTN2	-2.382939247	1.318132862	8.86E-63	4.32E-61
PMP22	-2.589773678	5.169333101	9.25E-63	4.49E-61
ABCD2	-3.277454627	-0.074826203	1.21E-62	5.88E-61
SAMD4A	-2.491873022	3.895987011	2.12E-62	1.02E-60
ANKRD29	-2.89459771	2.324391737	3.28E-62	1.58E-60
SLC8A2	-3.621577752	1.007409423	3.41E-62	1.64E-60
CCNB2	3.549212138	5.296246935	8.15E-62	3.89E-60
SMIM10	-2.51046275	2.017016369	8.59E-62	4.09E-60
NCAPH	3.697624316	4.430279684	8.90E-62	4.21E-60
TEK	-2.562779296	3.305372314	1.26E-61	5.96E-60
PON3	-4.023872997	-1.621866784	1.55E-61	7.28E-60
STARD8	-2.201526278	2.591518018	1.61E-61	7.55E-60
CITED2	-2.431472636	5.715026493	1.92E-61	8.99E-60
PER1	-2.062026278	5.142305454	2.04E-61	9.54E-60
TBC1D7	2.119405352	4.900056111	2.54E-61	1.19E-59
MITF	-2.324016284	4.711250601	2.64E-61	1.23E-59
TM4SF18	-2.359837606	2.478509413	2.70E-61	1.25E-59
REM1	-2.831141098	1.25551125	5.02E-61	2.30E-59
CBLN4	-3.734086655	-0.651010289	5.98E-61	2.73E-59
KCNAB1	-2.376872241	1.291730565	6.66E-61	3.03E-59
WIPF3	-2.579546377	3.283709863	8.07E-61	3.67E-59
TPSG1	-3.48300712	-2.14508154	1.09E-60	4.96E-59
SH3BP5	-2.506792606	3.026789846	1.41E-60	6.38E-59
HIC1	-2.573068957	3.836154152	1.47E-60	6.62E-59
FRY	-2.175807734	3.801355941	1.85E-60	8.29E-59
SRPX	-3.255537908	2.714384212	2.65E-60	1.18E-58
TRPC1	-2.877567078	2.107422236	8.15E-60	3.63E-58
TCTEX1D1	-3.255715639	-0.634259924	8.45E-60	3.75E-58
FOXP2	-3.985422196	1.385252787	8.65E-60	3.83E-58
RAMP1	-3.052864762	5.558501202	1.43E-59	6.32E-58
ILK	-2.153677615	2.95981156	1.50E-59	6.60E-58
NAP1L3	-2.974576269	1.760741441	2.23E-59	9.80E-58
PBX1	-2.01770568	7.038826506	2.26E-59	9.93E-58
ARHGAP31	-2.024847439	3.790929191	3.08E-59	1.35E-57
ZWINT	3.253365463	5.833190373	3.11E-59	1.36E-57
FAM69A	-2.298467722	2.604417634	3.36E-59	1.46E-57
POC1A	3.243632962	4.554650094	3.92E-59	1.70E-57
PROS1	-2.468907996	3.667011051	4.28E-59	1.86E-57
CYYR1	-2.46332364	3.710100549	6.16E-59	2.66E-57
SPAG5	3.173255338	5.533970275	6.52E-59	2.81E-57
ACKR1	-3.467437325	4.593577639	7.59E-59	3.27E-57
SIGLEC11	-3.986706143	0.721800734	7.74E-59	3.32E-57
ABLIM3	-2.831940782	2.145266032	7.84E-59	3.36E-57
DMD	-2.812420863	4.130915771	1.11E-58	4.76E-57
TXNIP	-2.17536015	8.674865436	1.26E-58	5.38E-57
ADGRD1	-3.653887354	2.386601958	1.56E-58	6.63E-57
CCNB1	3.075029364	6.42074294	1.64E-58	6.92E-57
TMEM255A	-3.209226652	0.111423225	1.88E-58	7.96E-57
GYPC	-2.52600341	3.971690119	1.98E-58	8.33E-57
CDC20	4.256207066	6.556312294	2.68E-58	1.12E-56
SERTM1	-3.581080804	2.768742628	3.15E-58	1.32E-56
CLEC14A	-2.138680171	4.280574828	5.99E-58	2.50E-56
STAB2	-3.04714615	-0.765296598	7.76E-58	3.23E-56
CDCA8	3.568113502	5.00650593	9.23E-58	3.83E-56
FAM131B	-2.747521222	1.377016967	1.31E-57	5.38E-56
CD302	-2.403462682	1.336922585	1.46E-57	5.99E-56
BUB1	3.736012083	5.106662001	1.60E-57	6.56E-56
SYNE1	-2.741332943	5.186424784	3.50E-57	1.43E-55
CDON	-2.508782059	3.615996974	4.08E-57	1.66E-55
SKA3	3.301296362	3.881656704	4.27E-57	1.74E-55
TUB	-3.016444458	3.306123088	5.87E-57	2.38E-55
MYBL2	4.834017158	6.759072963	7.79E-57	3.15E-55
MELK	3.85000558	4.557936884	8.14E-57	3.29E-55
DNAJB4	-2.049018848	3.718509452	1.10E-56	4.45E-55
CDC45	3.73318379	4.222780407	2.03E-56	8.16E-55
CDC6	3.293009095	4.806170969	2.52E-56	1.01E-54
PLK1	3.710772619	5.589869984	4.56E-56	1.82E-54
AVPR1A	-3.31058834	2.959639755	6.50E-56	2.58E-54
FLT4	-2.120125742	3.735174947	6.76E-56	2.67E-54
GRK5	-2.141260958	3.150864757	6.81E-56	2.69E-54
CBLN1	-3.735019316	0.944444375	7.98E-56	3.14E-54
PLIN4	-3.184017011	3.6629386	1.04E-55	4.09E-54
PALLD	-2.237159733	7.710606234	1.15E-55	4.49E-54
PKMYT1	3.985710797	4.807287666	1.36E-55	5.28E-54
PRAME	4.302905081	8.019761324	1.65E-55	6.42E-54
CYP1B1	-3.114407008	4.522093575	1.67E-55	6.50E-54
NEK2	3.722524982	4.592855613	1.70E-55	6.60E-54
RASSF2	-2.199138078	4.53881578	1.77E-55	6.85E-54
CMA1	-4.232162307	-2.444697728	2.03E-55	7.81E-54
C16orf59	3.181797767	4.059123738	2.35E-55	9.03E-54
ENPP6	-3.473527846	-1.13422298	2.61E-55	1.00E-53
PLPP7	-2.648907802	0.992224682	3.38E-55	1.29E-53
ART4	-3.522015775	-1.864732536	3.43E-55	1.31E-53
ORC6	2.966480449	4.050318609	4.17E-55	1.59E-53
F10	-3.163259731	2.401472156	4.66E-55	1.78E-53
GIMAP1	-2.354497971	2.498721907	5.51E-55	2.09E-53
ECE2	3.025281559	4.55818919	6.02E-55	2.28E-53
FGF10	-4.440336091	-0.926316084	6.22E-55	2.35E-53
NR3C1	-2.435219583	4.083152647	6.42E-55	2.42E-53
RASA4	-2.427479273	-0.913052038	6.86E-55	2.58E-53
DPP6	-3.867570391	3.773590587	7.71E-55	2.89E-53
SLC9A9	-2.238955195	1.881634078	9.79E-55	3.66E-53
SKA1	3.483499528	3.549000094	1.46E-54	5.47E-53
JPT1	2.815161499	7.323437074	1.97E-54	7.33E-53
TK1	3.513039581	6.622669657	2.24E-54	8.33E-53
STIL	2.684385712	4.219702933	2.61E-54	9.67E-53
LEFTY2	-4.363336008	4.717675391	2.86E-54	1.06E-52
CCBE1	-3.920549393	1.964345114	2.93E-54	1.08E-52
NEFM	-3.976849316	-0.34399626	3.24E-54	1.19E-52
MMRN1	-3.038110997	3.509156399	4.30E-54	1.58E-52
ADCY8	-5.768306699	-0.088992516	4.69E-54	1.72E-52
C21orf62	-3.801927371	-1.209615765	4.82E-54	1.76E-52
GRID1	-2.526380803	1.094120734	5.15E-54	1.88E-52
FAM180A	-3.293087619	-0.159997793	5.48E-54	1.99E-52
PRICKLE2	-2.172884486	4.363179203	7.36E-54	2.67E-52
EGR1	-2.662151148	8.012819915	8.03E-54	2.91E-52
SSTR3	-3.722775037	-0.386212947	8.76E-54	3.17E-52
KCTD12	-2.629195065	6.28185928	1.21E-53	4.37E-52
ARHGEF15	-2.192820379	3.462653527	1.44E-53	5.17E-52
NR4A1	-2.827963932	6.469299532	1.75E-53	6.30E-52
MDFIC	-2.22063741	3.985684621	2.17E-53	7.78E-52
KLHL38	-3.766181459	-1.655274513	3.37E-53	1.20E-51
CDC25C	3.681082513	3.222168322	3.73E-53	1.33E-51
DENND2A	-2.271680607	3.967969868	4.12E-53	1.47E-51
GNG7	-2.82008244	2.631809845	4.48E-53	1.59E-51
COX7A1	-2.45812844	2.659036207	4.71E-53	1.67E-51
RTL3	-4.013393578	-2.715510449	4.72E-53	1.67E-51
ESPL1	3.786255974	4.874354053	7.09E-53	2.50E-51
SNAI2	-2.479048176	3.153970907	8.61E-53	3.02E-51
SYDE1	-2.106808631	3.981512984	8.76E-53	3.07E-51
GNG11	-2.350219771	4.941394551	9.41E-53	3.29E-51
FO681492.1	-3.237664603	-2.713169844	9.69E-53	3.38E-51
RAPGEF4	-2.044168873	2.144095552	9.81E-53	3.42E-51
PRLHR	-5.085116939	-0.304571385	3.19E-52	1.11E-50
KIFC1	3.599266194	5.935712491	3.89E-52	1.35E-50
RNFT2	2.957363561	3.878822413	4.01E-52	1.39E-50
FAM26E	-2.304780063	1.221521364	4.37E-52	1.51E-50
EFEMP1	-3.054734428	4.889313408	4.74E-52	1.63E-50
MTFR2	3.505829888	2.636646352	4.74E-52	1.63E-50
CPEB1	-3.47790163	0.367948349	4.95E-52	1.70E-50
UBE2T	2.929625001	4.722369836	7.84E-52	2.69E-50
VIP	-3.166795618	-2.323824316	8.74E-52	2.99E-50
ACACB	-2.040737465	3.956016417	9.77E-52	3.33E-50
CAV2	-2.178976873	4.217557072	1.16E-51	3.94E-50
CTSK	-2.443055921	5.594919379	1.48E-51	5.00E-50
C8orf88	-3.425192725	-0.326100215	1.55E-51	5.25E-50
ITGA11	-2.961341694	4.521256003	1.76E-51	5.92E-50
HJURP	3.609454523	4.687460482	1.81E-51	6.09E-50
FBXL7	-2.590155395	4.093199442	2.47E-51	8.28E-50
SGO1	3.710727554	2.972301732	3.55E-51	1.19E-49
TPX2	3.797068279	6.476013694	3.60E-51	1.20E-49
GIMAP7	-2.481656677	2.799753494	3.98E-51	1.33E-49
TROAP	3.825542554	5.189006783	4.57E-51	1.52E-49
IQGAP3	3.691455274	5.309708591	6.88E-51	2.28E-49
GLIPR1	-2.060421018	3.576147845	7.58E-51	2.51E-49
GTSE1	3.430261203	4.400471297	8.14E-51	2.68E-49
KIF18B	3.717197241	4.457203908	9.24E-51	3.04E-49
CEP55	3.59475236	4.979882258	1.14E-50	3.71E-49
FLI1	-2.053766542	3.463516852	1.17E-50	3.83E-49
KCTD8	-3.672771441	-1.510918701	1.19E-50	3.88E-49
APBB1	-2.249520669	4.62894335	1.50E-50	4.88E-49
FXYD1	-3.601284444	0.703080944	2.60E-50	8.43E-49
KIF2C	3.573686195	5.353482902	4.72E-50	1.52E-48
SOX15	-2.595592683	1.097241793	4.99E-50	1.60E-48
EZH2	2.54197629	4.858070129	5.37E-50	1.73E-48
FXYD6	-2.900120515	5.001897101	6.05E-50	1.94E-48
FAM110A	2.393678907	4.943945383	7.22E-50	2.31E-48
MS4A2	-3.494900677	-0.59614714	8.35E-50	2.67E-48
SCN4B	-2.953633134	1.642361207	8.75E-50	2.79E-48
IFFO1	-2.02670757	2.959185938	9.07E-50	2.89E-48
RIPOR3	-2.483583607	2.586604945	1.03E-49	3.27E-48
AURKB	3.805735546	5.149362687	1.33E-49	4.22E-48
TMEM200A	-2.56613338	3.705810968	1.36E-49	4.30E-48
SHCBP1	3.008492352	3.67205485	1.55E-49	4.89E-48
TACC3	3.112739202	6.733320951	2.24E-49	7.06E-48
MKI67	3.523063291	6.851058617	2.95E-49	9.25E-48
KIF4A	3.244129907	4.805970431	3.02E-49	9.48E-48
FOXM1	3.770660966	5.710167073	3.15E-49	9.85E-48
C1QTNF1	-2.255406474	3.748115341	3.34E-49	1.04E-47
NEDD4	-2.109434335	2.628614035	4.12E-49	1.28E-47
PTPRB	-2.105593855	4.245961979	4.21E-49	1.31E-47
GALNT15	-3.156883126	1.24045472	5.33E-49	1.65E-47
THBS1	-2.59237044	7.41026608	7.04E-49	2.17E-47
CRISP3	-5.298265719	5.335976105	7.10E-49	2.19E-47
AXL	-2.009380086	5.019262766	7.42E-49	2.28E-47
CENPA	3.768496461	3.513256978	9.28E-49	2.84E-47
MAGI2	-2.084398576	2.242447998	1.03E-48	3.15E-47
RAD54L	3.36119142	3.552498412	1.13E-48	3.44E-47
OTX1	5.908221791	2.706963228	1.26E-48	3.82E-47
PLP1	-4.418169688	-0.157902031	1.53E-48	4.66E-47
AURKA	3.292604957	4.620746553	1.62E-48	4.92E-47
EDNRB	-2.677015152	2.579333354	1.69E-48	5.12E-47
ZNF540	-2.097131947	0.605409895	1.93E-48	5.83E-47
CDCA2	3.794124429	3.533868748	2.12E-48	6.39E-47
CENPF	3.450297503	6.679684353	2.16E-48	6.50E-47
NCAM1	-3.507961014	4.692398874	2.21E-48	6.65E-47
CKS2	2.719305627	5.700857617	2.92E-48	8.73E-47
AUNIP	3.330155559	2.788097323	2.96E-48	8.84E-47
CDCA5	3.551832366	5.371154181	3.07E-48	9.16E-47
TCF21	-3.904726842	0.626356004	4.05E-48	1.21E-46
AC119396.1	-2.644771485	-1.73934022	5.06E-48	1.50E-46
NAALAD2	-2.746169233	1.082033908	5.83E-48	1.73E-46
EXO1	3.487487239	3.548549573	7.41E-48	2.20E-46
MCM10	3.958824167	3.655996034	9.29E-48	2.74E-46
SRL	-2.914150427	0.644549124	9.38E-48	2.77E-46
FLRT2	-2.843294675	3.511933755	1.04E-47	3.06E-46
CDCA3	3.124839363	4.679275121	1.08E-47	3.19E-46
BIRC5	4.013878662	6.053876507	1.16E-47	3.41E-46
NEGR1	-3.258007508	1.692447795	1.29E-47	3.78E-46
PDGFRA	-2.772533977	5.016242265	1.70E-47	4.96E-46
KLF4	-2.254820894	4.470428887	1.71E-47	4.99E-46
VIT	-3.867471077	-0.461687546	2.13E-47	6.20E-46
GAS6	-2.501344791	6.721296349	2.57E-47	7.46E-46
NTRK3	-3.145324361	1.713541784	2.64E-47	7.63E-46
SLC45A1	-2.191359533	1.504202748	3.34E-47	9.64E-46
ASIP	-2.745402111	-1.339660778	3.98E-47	1.15E-45
LMNB1	2.679086081	6.53596376	4.60E-47	1.32E-45
NUP210	2.605090241	7.166448128	9.74E-47	2.79E-45
LRRC70	-2.535632984	-1.393138731	1.12E-46	3.20E-45
ERCC6L	3.159318722	2.727110602	1.27E-46	3.63E-45
KPNA2	2.579667249	7.283546231	1.32E-46	3.75E-45
COPZ2	-2.194381511	2.56004597	1.45E-46	4.11E-45
RBMS3	-2.357574599	3.063810408	1.50E-46	4.26E-45
HSPB3	-4.057939447	-1.251231972	1.61E-46	4.57E-45
CDK15	-3.422365812	-1.383716921	1.62E-46	4.57E-45
CDT1	3.327500313	5.21028359	1.76E-46	4.97E-45
PCDHB15	-2.441793492	1.471885321	1.82E-46	5.15E-45
LINC00672	-2.381728229	0.205370875	2.11E-46	5.93E-45
CIT	2.506387282	4.985966735	2.20E-46	6.16E-45
NR4A3	-3.094637077	2.689236303	2.25E-46	6.29E-45
PROCR	-2.106889434	3.425224817	2.25E-46	6.29E-45
ENPP2	-2.560599833	5.819766077	2.35E-46	6.55E-45
BLM	2.588785342	3.63067453	2.78E-46	7.71E-45
DLGAP5	3.748511096	4.568128269	2.89E-46	8.01E-45
NCAPG	3.478826726	4.284861013	3.30E-46	9.11E-45
CCL16	-3.455323244	-2.756802218	5.38E-46	1.48E-44
NOSTRIN	-2.21054249	3.033539145	6.45E-46	1.77E-44
TMEM240	-2.225220486	0.650405188	7.16E-46	1.96E-44
KCNAB3	-2.131039541	1.929147383	1.06E-45	2.89E-44
IGFBP5	-2.759660811	9.128310748	2.04E-45	5.54E-44
ADAMTSL5	-3.037526407	1.762802748	2.09E-45	5.68E-44
UBE2C	4.028206952	6.351404251	2.14E-45	5.81E-44
RAD51	2.876928626	3.57985799	2.26E-45	6.12E-44
KLHL33	-3.66401886	-2.467412592	2.88E-45	7.79E-44
HMCN2	-2.923913032	2.81753914	5.66E-45	1.53E-43
CMYA5	-2.52615365	2.849025481	5.96E-45	1.60E-43
KIF20A	3.265837127	5.323407561	6.58E-45	1.77E-43
FAM83D	3.744787386	4.360036462	7.28E-45	1.95E-43
BUB1B	3.298086082	4.728528956	7.88E-45	2.11E-43
GINS1	2.654835734	4.607226768	8.04E-45	2.15E-43
SFRP1	-2.90958575	5.802637522	8.76E-45	2.34E-43
PRX	-2.119009025	2.600826807	9.18E-45	2.44E-43
CENPU	2.895737872	4.381821803	1.13E-44	3.00E-43
RIC3	-3.403954445	0.848831141	1.57E-44	4.15E-43
HSPB2	-2.80287236	-0.009079691	1.58E-44	4.16E-43
ORC1	3.06282723	3.286911618	1.68E-44	4.42E-43
E2F2	3.396902795	3.621886787	1.77E-44	4.66E-43
SLC16A7	-2.62677219	1.532163474	1.83E-44	4.80E-43
KIF11	2.921391591	5.308965381	2.04E-44	5.33E-43
FOS	-2.743074433	8.22584797	2.14E-44	5.58E-43
TFAP2A	5.259348896	5.573663554	2.32E-44	6.05E-43
SAPCD2	3.358364063	5.512857319	2.44E-44	6.36E-43
CTGF	-2.293522577	7.620147817	2.64E-44	6.84E-43
KIF14	3.467278629	3.459955671	2.68E-44	6.94E-43
KCNA4	-3.721854354	-2.068191477	2.81E-44	7.27E-43
TTK	3.479090574	4.274019504	3.59E-44	9.28E-43
ATP1B2	-2.746955254	2.829183263	4.24E-44	1.09E-42
PTTG1	3.557196703	5.621037265	4.27E-44	1.10E-42
IGFBP6	-2.777237907	4.42295394	5.23E-44	1.34E-42
CTSG	-3.846266236	-0.983472022	5.44E-44	1.39E-42
CLEC4M	-4.277511667	-1.984514103	5.83E-44	1.49E-42
KLHDC8A	-3.127009366	2.903691413	6.72E-44	1.72E-42
DPYD	-2.400143097	3.271337889	6.75E-44	1.72E-42
PRNP	-2.203608062	5.907088872	6.98E-44	1.78E-42
TBX3	-2.42959131	4.477218233	8.23E-44	2.09E-42
TICRR	2.79460951	3.762561725	1.27E-43	3.23E-42
RBM24	-2.915945559	2.71361916	1.29E-43	3.27E-42
RAB6C	-2.787140946	-2.264804884	1.33E-43	3.35E-42
TIMP3	-3.046478181	1.599792706	1.35E-43	3.41E-42
TOP2A	3.412198649	6.988654792	1.97E-43	4.97E-42
MFAP4	-3.165839076	5.816780406	2.06E-43	5.16E-42
UHRF1	3.577513233	4.640231721	2.07E-43	5.20E-42
NUSAP1	2.909250801	5.605688124	2.26E-43	5.64E-42
EDIL3	-2.530906744	3.732262165	2.44E-43	6.08E-42
PYGM	-2.858681077	2.111517549	2.59E-43	6.47E-42
CORO2B	-2.885853465	2.610941607	3.31E-43	8.23E-42
SPC24	3.51409736	5.079768173	3.85E-43	9.54E-42
SNCAIP	-2.439455566	3.731938048	3.97E-43	9.81E-42
ZNF695	3.820720317	1.693222467	4.57E-43	1.13E-41
POLQ	3.292552368	3.43730418	4.73E-43	1.17E-41
SCRG1	-3.251056484	-0.576346382	4.87E-43	1.20E-41
GPR161	-2.084601115	4.570872051	4.92E-43	1.21E-41
HTR2A	-3.457343488	-1.48547389	5.03E-43	1.24E-41
KLF17	-3.786576309	-1.99055333	5.30E-43	1.30E-41
HMGB3	2.172833213	6.807653978	5.90E-43	1.44E-41
SFRP4	-3.728995915	7.608047327	6.94E-43	1.70E-41
EXTL1	-2.699678526	0.409863849	8.70E-43	2.12E-41
GNAL	-2.085723328	2.428644307	1.14E-42	2.78E-41
MAS1	-3.521869561	-2.10357041	1.24E-42	3.02E-41
REEP1	-2.504039749	2.825116825	1.35E-42	3.27E-41
FANCA	2.549176003	4.160941827	1.36E-42	3.29E-41
KNL1	3.296864518	3.970270374	1.63E-42	3.95E-41
PCDHGA12	-2.408833841	-0.379085541	2.36E-42	5.69E-41
PCLAF	3.43968924	5.126950026	3.17E-42	7.62E-41
NFASC	-2.774228623	3.720369705	3.79E-42	9.07E-41
SPC25	3.208085026	2.976391567	4.12E-42	9.85E-41
KL	-2.352392752	0.418889296	4.76E-42	1.14E-40
MGP	-2.544940046	7.219365764	4.96E-42	1.18E-40
CACNA2D1	-2.822321883	2.213067421	5.19E-42	1.24E-40
MAGEH1	-2.29610356	3.573801261	5.57E-42	1.32E-40
ADAMTSL4	-2.317073037	3.091322656	5.68E-42	1.35E-40
PAPPA	-2.818196906	1.385768167	5.69E-42	1.35E-40
COL16A1	-2.105987155	5.255028259	7.11E-42	1.68E-40
GSG2	3.286228532	2.162435541	7.90E-42	1.87E-40
KIF18A	2.992029542	3.285527253	9.01E-42	2.13E-40
RRM2	3.67920143	5.902345407	9.06E-42	2.14E-40
HAS1	-3.179447348	-1.26774343	1.14E-41	2.68E-40
LCN10	-3.839249394	-1.323673504	1.41E-41	3.31E-40
HEYL	-2.010853481	3.869346429	2.74E-41	6.39E-40
PCDHB4	-2.304029398	1.445015462	2.97E-41	6.91E-40
IGSF9B	-3.121995422	-0.13454871	3.18E-41	7.40E-40
DBNDD1	2.673161511	5.903884997	3.30E-41	7.66E-40
GNAO1	-2.650884097	2.12397872	3.70E-41	8.57E-40
EME1	2.833464517	2.608247971	4.15E-41	9.59E-40
PER3	-2.007623125	4.041576646	4.80E-41	1.11E-39
CCDC184	-2.30097076	1.36294596	5.02E-41	1.16E-39
ABRA	-3.501954017	-2.286385477	6.78E-41	1.56E-39
SERPINF1	-2.334721675	6.599192874	6.96E-41	1.60E-39
RECQL4	2.998828655	5.734052309	7.94E-41	1.82E-39
FANCI	2.069508342	5.323033423	8.95E-41	2.05E-39
DEPDC1B	3.521113564	3.49161583	9.83E-41	2.25E-39
CCNA2	2.837575029	4.865803956	1.16E-40	2.66E-39
GLI2	-2.600155901	2.013631808	1.31E-40	2.99E-39
FEN1	2.188693565	5.813774475	1.35E-40	3.06E-39
DIAPH3	3.413421418	3.731349633	1.57E-40	3.55E-39
DEPDC1	3.484712006	3.611340517	1.66E-40	3.75E-39
ABCB1	-2.478357275	3.064990573	1.66E-40	3.76E-39
PLCXD3	-3.772240722	0.800234504	1.73E-40	3.92E-39
PRC1	2.469921399	5.57078242	1.94E-40	4.37E-39
ZNF366	-2.494337966	0.140987965	2.07E-40	4.66E-39
PENK	-5.266566018	1.173964069	2.13E-40	4.79E-39
ARHGAP11A	2.699896947	4.503983653	3.11E-40	6.99E-39
ADGRB3	-3.605487047	-0.177237368	3.51E-40	7.87E-39
CDC25A	2.801417662	3.844860751	3.54E-40	7.93E-39
OIP5	2.983376863	2.23071157	5.27E-40	1.18E-38
ANGPTL1	-3.581681863	2.936075892	7.61E-40	1.69E-38
PCDHGA3	-2.610597252	-1.35096217	7.74E-40	1.72E-38
LDB3	-2.733129233	1.836132418	8.31E-40	1.85E-38
GDF7	-2.935104531	2.86562322	8.33E-40	1.85E-38
RGS5	-2.142423867	6.413401507	9.83E-40	2.17E-38
ABRACL	2.135255032	5.898727264	1.22E-39	2.69E-38
CCNF	2.479582937	4.812895447	1.32E-39	2.92E-38
HTR2B	-2.770433983	2.160803782	1.54E-39	3.40E-38
ASPM	3.585325886	4.635352959	1.75E-39	3.85E-38
FANCD2	2.169408853	4.697811558	2.04E-39	4.48E-38
ITGA7	-2.285653243	4.237209556	2.33E-39	5.10E-38
PLK5	-3.346667205	-0.984298703	2.36E-39	5.17E-38
CNTN4	-2.650306105	2.351092495	2.97E-39	6.47E-38
ENPP1	-2.362693785	3.765260719	3.19E-39	6.97E-38
LTC4S	-2.66899841	-3.301742142	3.61E-39	7.84E-38
PBK	3.616640909	4.23421041	4.21E-39	9.12E-38
GIMAP5	-2.522116891	-0.373255522	4.40E-39	9.53E-38
SDC1	3.551628402	7.700400631	4.77E-39	1.03E-37
HSPB8	-2.538730732	4.762459509	4.96E-39	1.07E-37
LGI2	-2.798978426	2.742066006	5.12E-39	1.10E-37
RASGRP2	-2.088594376	2.389753308	6.88E-39	1.48E-37
PAFAH1B3	2.434441962	6.659001473	6.94E-39	1.49E-37
NUF2	3.378765011	3.945886631	9.78E-39	2.09E-37
FOSB	-3.262328775	5.746963437	1.13E-38	2.42E-37
MND1	3.192755156	2.816383516	1.21E-38	2.57E-37
ECSCR	-2.12030947	1.626726211	1.30E-38	2.77E-37
IRS4	-3.899750691	-2.154052359	1.48E-38	3.14E-37
PURG	-2.931612479	-0.739392863	1.49E-38	3.16E-37
ANLN	3.101711314	4.991282462	1.53E-38	3.25E-37
CPE	-2.227987842	5.284154183	1.61E-38	3.41E-37
CDK1	2.764989262	5.6777207	1.87E-38	3.95E-37
NEIL3	3.266457347	1.795300071	2.09E-38	4.41E-37
SPEG	-2.744986469	4.362939472	2.56E-38	5.39E-37
KIAA1210	-3.447217152	1.05081677	2.71E-38	5.70E-37
KCND3	-2.788752374	2.718913844	3.17E-38	6.67E-37
TRAF4	2.020723263	7.119966997	3.20E-38	6.72E-37
SFMBT2	-2.00171599	2.461213086	5.19E-38	1.08E-36
PPP1R16B	-2.161558753	2.745800581	5.51E-38	1.15E-36
RACGAP1	2.248570477	5.327819266	6.16E-38	1.28E-36
CACNA1G	-2.900072732	1.768002718	6.61E-38	1.37E-36
PDE1B	-2.290581974	1.84441242	9.37E-38	1.95E-36
PRR11	2.728647661	4.202484625	1.12E-37	2.31E-36
ARMCX1	-2.356565708	3.749933024	1.16E-37	2.40E-36
ZNF835	-2.762144253	0.464829725	1.23E-37	2.53E-36
SBK1	3.131531215	6.30635642	1.28E-37	2.64E-36
TUBA1C	2.14178855	6.789573083	1.62E-37	3.34E-36
CDKN3	2.949314635	3.686943925	1.71E-37	3.52E-36
EVA1C	-2.156881995	3.78189898	2.31E-37	4.72E-36
PCDHGA5	-2.32806662	-0.007514186	2.74E-37	5.59E-36
DTL	2.541543165	4.323318652	2.96E-37	6.02E-36
CKAP2L	3.206642479	3.330284217	3.28E-37	6.66E-36
C17orf53	2.253032166	3.351961082	5.05E-37	1.02E-35
NAV3	-2.638679562	0.783910805	5.06E-37	1.02E-35
NR2F1	-2.353346405	4.717041949	6.18E-37	1.24E-35
KIF15	2.873599081	3.95983084	6.22E-37	1.25E-35
CENPN	2.259396393	3.639273514	6.41E-37	1.29E-35
CLDN11	-2.936591142	2.328503674	6.56E-37	1.32E-35
FEZ1	-2.073169467	2.579224598	6.93E-37	1.39E-35
MAN1C1	-2.009217135	3.625668417	8.56E-37	1.72E-35
AKAP2	-2.818568352	-2.133569395	1.30E-36	2.60E-35
ATOH8	-2.632707479	3.387554459	1.50E-36	2.99E-35
ZNF781	-2.248642187	0.224744271	1.76E-36	3.51E-35
TXLNB	-2.634035079	0.627330901	1.88E-36	3.73E-35
HIGD1B	-2.040836268	0.150649298	1.88E-36	3.73E-35
YPEL4	-2.126070603	0.90591203	1.89E-36	3.74E-35
LAMA2	-2.521432931	3.881955626	2.17E-36	4.31E-35
PBX3	-2.246280403	2.965447287	3.13E-36	6.16E-35
TAGAP	-2.178195781	2.144634578	3.22E-36	6.33E-35
RPRM	-3.39962417	2.052026822	3.25E-36	6.38E-35
PINLYP	-2.013716175	1.381258015	3.92E-36	7.68E-35
TSTA3	2.023339258	7.345355172	5.69E-36	1.11E-34
ESCO2	3.398026712	3.104973127	6.65E-36	1.30E-34
SEL1L3	2.235648298	7.153026627	7.41E-36	1.44E-34
COL15A1	-2.034954549	5.857603658	8.24E-36	1.60E-34
RSPO3	-3.362023037	3.720125505	1.18E-35	2.28E-34
TRPM2	2.790513567	5.069804878	1.29E-35	2.49E-34
RBFOX3	-3.550054505	1.592196517	1.67E-35	3.21E-34
EBF1	-2.235564691	3.280301925	2.14E-35	4.11E-34
SVEP1	-2.295857962	3.855224245	2.15E-35	4.13E-34
SNED1	-2.174278247	4.40244868	2.22E-35	4.24E-34
NGF	-2.533594532	0.286030924	2.27E-35	4.35E-34
CALCRL	-2.229957592	4.199134091	2.38E-35	4.55E-34
ARMCX4	-2.180175912	2.889693916	2.70E-35	5.15E-34
WSCD2	-3.450554535	1.292747476	3.06E-35	5.81E-34
NAP1L2	-2.635270457	1.106469374	3.11E-35	5.89E-34
ESRP2	2.271542804	5.746358826	3.47E-35	6.57E-34
CILP	-3.032058158	3.176460148	3.56E-35	6.73E-34
ACKR4	-3.034381059	-1.08745638	3.59E-35	6.78E-34
PCDH18	-2.168720143	4.389045231	4.07E-35	7.68E-34
RELT	2.080279624	3.450418959	4.32E-35	8.12E-34
IDH2	2.163676577	8.214013686	4.63E-35	8.69E-34
COL14A1	-2.551255522	5.775834152	6.00E-35	1.12E-33
SLC25A10	2.610765655	5.742294661	6.56E-35	1.23E-33
SGCE	-2.069712383	4.145274083	6.94E-35	1.30E-33
LINGO2	-3.578577817	0.611360146	7.32E-35	1.36E-33
TMEM132C	-3.913230323	1.845147031	9.71E-35	1.80E-33
ECT2	2.76566543	5.809907753	1.04E-34	1.93E-33
TMEM132A	2.58325915	7.964725555	1.30E-34	2.40E-33
LRRC2	-2.565156512	1.498735736	1.36E-34	2.52E-33
COLEC12	-2.634827344	3.623616887	1.65E-34	3.04E-33
SOX7	-2.117563374	1.873584941	1.66E-34	3.05E-33
ARHGAP11B	2.374750583	2.871472661	1.70E-34	3.13E-33
WT1	-3.376693057	4.630862906	1.97E-34	3.62E-33
STXBP5L	-3.146405089	-0.192226272	2.84E-34	5.18E-33
DIRAS1	-3.011463817	2.135177979	3.52E-34	6.37E-33
SMPDL3B	2.637581133	6.050632408	3.58E-34	6.47E-33
KCNIP4	-2.305323657	1.528407719	3.86E-34	6.96E-33
LGI3	-3.28436562	-0.968301849	4.59E-34	8.26E-33
TMEM8A	2.005236775	7.477827553	4.62E-34	8.30E-33
ENOX1	-2.26902353	1.05917328	4.74E-34	8.52E-33
TTYH2	-2.042458626	1.977900396	5.48E-34	9.84E-33
XRCC2	2.386256219	3.119157587	6.42E-34	1.15E-32
SCN2B	-3.423306944	0.051137619	6.45E-34	1.15E-32
MCM4	2.134602882	6.882447892	6.72E-34	1.20E-32
GALE	2.014138384	6.250758171	9.73E-34	1.73E-32
PLK4	2.175969483	3.887244399	9.83E-34	1.75E-32
ARHGEF39	2.212006533	3.546107851	1.04E-33	1.84E-32
ST8SIA1	-2.233695657	1.5995861	1.09E-33	1.93E-32
PIF1	2.816327604	3.48600638	1.12E-33	1.98E-32
CCNE1	4.107760113	5.244065789	1.14E-33	2.02E-32
CENPM	2.707810509	4.757038259	1.22E-33	2.15E-32
PRRT2	-2.105647342	1.395350388	1.29E-33	2.28E-32
FBLN5	-2.083571631	6.140165671	1.30E-33	2.29E-32
SLC1A7	-3.024301698	0.012564424	1.66E-33	2.93E-32
DCHS1	-2.040263688	5.102940011	1.69E-33	2.96E-32
KIF23	2.350201038	4.657984727	1.81E-33	3.17E-32
NNAT	-2.16123352	0.191118997	2.00E-33	3.50E-32
FAM198B	-2.303843642	5.649177335	2.23E-33	3.89E-32
CLSPN	3.388240389	2.714981406	2.94E-33	5.11E-32
FBN1	-2.098002918	5.427734257	3.35E-33	5.83E-32
PRSS8	3.066236801	8.204309099	3.48E-33	6.05E-32
NUDT10	-2.633386025	1.186769734	3.64E-33	6.31E-32
RORB	-2.994603454	2.115072621	3.78E-33	6.56E-32
CCDC136	-2.18502865	1.037495965	4.27E-33	7.38E-32
GLIPR1L2	-2.197769458	-0.299341223	4.59E-33	7.92E-32
TRIM61	-2.730340564	-2.819074691	5.28E-33	9.07E-32
PAK3	-2.951379313	0.686710683	5.28E-33	9.07E-32
THBD	-2.198343917	3.963866828	6.22E-33	1.07E-31
RTKN2	2.501062992	3.677093489	7.26E-33	1.24E-31
TEX15	-4.224664633	1.16348834	7.65E-33	1.31E-31
PIMREG	3.049382286	3.711524969	8.02E-33	1.37E-31
DNMT3B	2.711536219	4.300663189	8.18E-33	1.39E-31
CLVS2	-4.410510699	-1.431158238	9.54E-33	1.62E-31
GLI1	-2.58043185	2.149670742	9.70E-33	1.65E-31
EPCAM	2.292300261	9.103658264	9.72E-33	1.65E-31
FAM13C	-2.351884049	1.616350646	9.93E-33	1.68E-31
E2F7	3.36573508	3.299552338	1.13E-32	1.91E-31
NR3C2	-2.063173052	2.726814332	1.23E-32	2.07E-31
CD22	-2.942011792	3.03158164	1.29E-32	2.17E-31
GPR1	-2.699743708	-1.555631963	1.38E-32	2.33E-31
CCDC81	-2.580274163	1.341565099	1.45E-32	2.43E-31
HMMR	2.946384355	3.611610809	1.61E-32	2.70E-31
TRAIP	2.053947379	3.789015485	1.73E-32	2.88E-31
ADCY2	-2.839006344	1.510520269	2.56E-32	4.24E-31
P2RY14	-2.579409068	1.308218387	2.58E-32	4.28E-31
ADM2	3.935492023	3.944772502	2.75E-32	4.55E-31
PRKAR2B	-2.268666927	3.222807791	3.48E-32	5.74E-31
E2F1	3.036944871	5.010867797	4.07E-32	6.69E-31
KRT8	2.853636406	10.49006956	4.68E-32	7.67E-31
TMPRSS4	4.209075495	7.187205598	5.69E-32	9.31E-31
FAM180B	-2.919434857	-2.41208918	6.46E-32	1.06E-30
GLI3	-2.347526828	3.561570826	8.70E-32	1.42E-30
NBEA	-2.355209506	2.888465478	9.58E-32	1.55E-30
FILIP1	-2.156478655	3.532284169	1.10E-31	1.79E-30
RAB3C	-3.017111063	-0.473247324	1.15E-31	1.85E-30
VAT1L	-2.961958312	0.841692658	1.33E-31	2.14E-30
FAM162B	-2.096935982	0.320226275	1.33E-31	2.14E-30
FAP	-2.265071222	2.991018107	1.44E-31	2.32E-30
E2F8	2.877609168	3.091436238	1.48E-31	2.38E-30
UST	-2.418485569	2.650407528	1.65E-31	2.64E-30
NRXN2	-2.279393531	3.776596431	2.01E-31	3.22E-30
PCBP3	-2.624261816	1.337462674	2.36E-31	3.76E-30
GP5	-2.59997794	-2.681903642	2.46E-31	3.92E-30
CDCP1	2.274347501	6.465528355	2.50E-31	3.98E-30
SELENOP	-2.081248295	4.990184479	2.95E-31	4.69E-30
DNA2	2.286208361	3.375801948	3.18E-31	5.04E-30
ZNF670-ZNF695	2.839965862	-0.567588229	3.59E-31	5.68E-30
CENPE	2.639825106	4.014932264	3.65E-31	5.78E-30
DUSP26	-2.899082467	0.441963414	3.74E-31	5.92E-30
GCSAML	-2.829411951	-2.404318045	3.94E-31	6.22E-30
ADRA1D	-3.18107297	-0.534575327	4.01E-31	6.33E-30
OLFML3	-2.236483698	5.710114422	4.04E-31	6.37E-30
TONSL	2.042451288	5.306332135	4.10E-31	6.46E-30
RASA4B	-2.360500922	-3.028773146	4.29E-31	6.76E-30
WDR62	2.301161642	4.357358975	4.75E-31	7.47E-30
CXorf57	-3.062206039	-0.039570963	4.93E-31	7.74E-30
CCL21	-3.391392406	4.629614015	5.40E-31	8.46E-30
TSACC	2.630430642	0.170015187	7.35E-31	1.15E-29
OCIAD2	2.051418715	6.922981184	7.52E-31	1.17E-29
WNT2B	-2.167637332	2.554217462	7.58E-31	1.18E-29
TTYH1	-2.910935615	2.671937909	9.57E-31	1.49E-29
PDE1A	-2.028903109	2.27840376	1.06E-30	1.64E-29
SSC5D	-2.360250797	4.322764699	1.11E-30	1.71E-29
ZFP36	-2.077624968	7.502820209	1.15E-30	1.78E-29
SLC16A11	-2.71894166	0.844176541	1.21E-30	1.87E-29
GRIA3	-2.8334203	-0.544488782	1.58E-30	2.42E-29
LINC00890	-4.011711924	2.233118275	2.04E-30	3.12E-29
TRIP13	2.193138253	4.735420672	2.25E-30	3.42E-29
SPINT1	2.34662941	8.362670525	2.42E-30	3.68E-29
PYCR1	2.435215796	6.48712449	2.64E-30	4.00E-29
RAD51AP1	2.514037716	3.507141224	3.13E-30	4.74E-29
PRDM5	-2.197680011	1.762658867	3.39E-30	5.11E-29
CCDC85A	-2.936060918	-0.384556839	3.47E-30	5.23E-29
C8orf46	-2.207457541	-0.831639746	4.02E-30	6.06E-29
DPYSL3	-2.251461715	6.815404901	4.27E-30	6.43E-29
RMI2	2.143813992	4.3254178	5.18E-30	7.75E-29
MTFP1	2.426943846	3.165691742	6.01E-30	8.98E-29
STEAP4	-2.46665537	2.969021903	6.92E-30	1.03E-28
NHSL1	2.366617403	5.054824874	7.68E-30	1.14E-28
MCHR1	-2.691711405	-0.59090446	9.42E-30	1.40E-28
ARHGEF16	2.141303854	5.257810289	9.89E-30	1.46E-28
SMIM10L2B	-2.033653063	1.165296981	1.17E-29	1.74E-28
MTUS2	-2.730368762	0.391451139	1.48E-29	2.18E-28
HGF	-2.349452359	1.505289539	1.72E-29	2.53E-28
KIAA1755	-2.142019334	2.400433978	1.85E-29	2.71E-28
PI15	-3.112414656	2.922211926	2.37E-29	3.47E-28
ADAMTSL1	-2.420650322	3.903996127	2.41E-29	3.53E-28
KCND2	-2.409255622	1.013291118	2.46E-29	3.60E-28
SLIT3	-2.085251023	5.090540768	2.52E-29	3.68E-28
GRIN2A	-3.183486071	0.614792546	2.95E-29	4.30E-28
STON1-GTF2A1L	-3.092115569	-2.794665965	3.10E-29	4.51E-28
CENPI	2.242297463	2.590893589	3.19E-29	4.64E-28
ABCA10	-2.343099876	1.1209482	3.55E-29	5.15E-28
VAV3	3.068561914	6.1739263	4.18E-29	6.01E-28
NECTIN4	3.081105569	5.606046587	4.86E-29	6.99E-28
PTCHD1	-3.034137962	0.928778389	5.03E-29	7.23E-28
KCNN3	-2.080417086	3.358704112	5.93E-29	8.50E-28
IL33	-2.341257825	4.469967414	7.00E-29	1.00E-27
BSPRY	2.359844197	5.016012248	8.89E-29	1.27E-27
PAQR4	2.29878752	4.527844127	9.69E-29	1.38E-27
PFKFB4	2.327570373	4.682382618	1.05E-28	1.49E-27
SYPL2	-2.272637608	0.526480817	1.08E-28	1.54E-27
MAPK10	-2.208566465	3.40713279	1.12E-28	1.59E-27
SFN	4.794775144	7.884504116	1.20E-28	1.69E-27
FREM1	-2.287338386	3.558762766	1.33E-28	1.87E-27
TLCD1	2.296397453	4.166917105	1.49E-28	2.09E-27
GGH	2.832782255	5.43666804	1.69E-28	2.38E-27
RDM1	2.913795727	0.67256607	1.72E-28	2.42E-27
PDZD4	-2.611009695	2.330736	1.74E-28	2.45E-27
LRRK2	-2.493150742	2.390882829	2.31E-28	3.23E-27
HIST1H3H	3.547955456	2.835736817	2.51E-28	3.51E-27
RHPN1	2.280751986	6.419538853	2.94E-28	4.10E-27
ASB5	-3.30173501	-2.836758681	3.20E-28	4.45E-27
DSP	2.087057777	8.298333319	3.20E-28	4.46E-27
SCUBE1	-2.576057431	1.843026754	3.47E-28	4.82E-27
EPHA5	-3.569501205	-1.632867159	4.24E-28	5.87E-27
IMPG2	-2.760842744	1.348447135	4.35E-28	5.99E-27
SYTL5	-2.417905384	0.31252849	4.39E-28	6.05E-27
CRISP2	-4.374652222	-0.178073771	4.43E-28	6.10E-27
S100A11	2.283790066	9.755393545	4.50E-28	6.20E-27
CRYGD	-4.978123422	-3.15864386	4.91E-28	6.75E-27
AL163636.2	-3.624566857	-3.094550521	5.74E-28	7.86E-27
MAD2L1	2.252264326	4.827476135	5.95E-28	8.13E-27
HAPLN1	4.110480871	3.313792503	6.76E-28	9.22E-27
HIST1H3D	3.512097765	1.539086892	6.99E-28	9.51E-27
CYP11A1	-2.633876378	1.097482871	7.88E-28	1.07E-26
HPSE2	-3.267517533	1.051288157	8.61E-28	1.17E-26
GRM7	-2.763336605	-0.972598578	1.12E-27	1.52E-26
MCM2	2.13899911	6.700175107	1.18E-27	1.59E-26
METTL21C	-3.277814894	-3.250087847	1.55E-27	2.09E-26
LRRC4B	-2.423478382	2.949298057	1.64E-27	2.21E-26
PRR36	2.723710605	5.879235374	2.53E-27	3.38E-26
MEX3A	2.364610301	6.685391904	2.65E-27	3.54E-26
CENPK	2.205609073	3.016510141	2.74E-27	3.67E-26
GINS2	2.45873621	4.158918159	2.87E-27	3.84E-26
CPZ	-2.34627533	0.077089066	2.97E-27	3.97E-26
XYLT1	-2.173772787	2.579269099	3.37E-27	4.49E-26
PTGDR	-2.047493476	-0.900886973	3.77E-27	5.01E-26
PSRC1	2.100273722	4.378359253	4.10E-27	5.43E-26
PALM2-AKAP2	-2.488401309	-2.253513122	4.11E-27	5.44E-26
FAM72C	3.088568928	-0.69549276	4.51E-27	5.97E-26
SYT9	-3.139122996	-1.297543115	4.55E-27	6.01E-26
SLC8A1	-2.131511467	4.179897076	5.31E-27	6.98E-26
FAM111B	2.891792867	3.406887377	6.38E-27	8.34E-26
AP1M2	2.014208892	7.293538026	6.60E-27	8.61E-26
LAD1	2.932348516	7.501755148	6.84E-27	8.92E-26
KY	-2.612230285	-0.362975075	7.71E-27	1.00E-25
RAC3	2.767001276	4.468627094	7.77E-27	1.01E-25
BRIP1	2.262205518	2.989744454	7.91E-27	1.03E-25
GRIN2D	4.961681799	4.555414414	9.28E-27	1.20E-25
GLT1D1	-2.471536718	0.564674303	1.15E-26	1.50E-25
AGMAT	2.330748292	2.928116979	1.38E-26	1.77E-25
RNASE4	-2.235611081	0.30772549	1.65E-26	2.12E-25
TWIST2	-2.536403638	3.341869667	1.71E-26	2.20E-25
SLC35F1	-2.493754354	0.518666069	1.75E-26	2.25E-25
ST14	2.134669356	8.74962101	2.26E-26	2.90E-25
HIST1H2AM	4.288231403	-0.394584518	2.31E-26	2.96E-25
FAM153B	-3.451779286	-0.367724552	2.46E-26	3.14E-25
TMEM47	-2.012044414	5.087279392	2.46E-26	3.15E-25
PODXL2	2.382345163	6.630541297	3.38E-26	4.30E-25
CBX2	2.705662404	5.334168836	3.54E-26	4.49E-25
CCND2	-2.146339754	5.851379257	3.93E-26	4.98E-25
TMEM119	-2.056612831	3.568811266	5.11E-26	6.45E-25
ZC3H12B	-2.019631374	1.111196584	5.42E-26	6.84E-25
PAMR1	-2.14827777	5.168600132	5.55E-26	6.99E-25
KCNS2	-3.039945425	-2.069673258	5.66E-26	7.13E-25
FAM72D	2.840735874	-0.476075561	6.18E-26	7.79E-25
PITX1	5.034469831	4.756948746	6.71E-26	8.43E-25
TMPRSS13	3.867426574	5.061702982	7.17E-26	8.99E-25
GINS4	2.382674507	3.550858136	8.46E-26	1.06E-24
WNT4	-2.289802862	3.059165005	8.89E-26	1.11E-24
LARGE2	2.658938444	6.686523287	1.01E-25	1.26E-24
PAGE4	-3.687397866	1.154534328	1.04E-25	1.30E-24
FNDC5	-2.267094876	1.283070618	1.06E-25	1.32E-24
IQANK1	2.269509282	4.987830658	1.17E-25	1.44E-24
CLDN7	2.17940489	7.378513428	1.47E-25	1.81E-24
SCD	2.462205711	8.209130323	1.60E-25	1.97E-24
JSRP1	4.934968927	4.43562801	1.77E-25	2.18E-24
KNDC1	-2.874317332	2.491572098	2.18E-25	2.67E-24
CLSTN2	-2.487801501	4.31159245	2.32E-25	2.84E-24
CCDC141	-2.382275919	-1.059726161	2.53E-25	3.09E-24
C1orf210	2.075819676	4.235538879	2.82E-25	3.44E-24
SLC2A6	2.357105234	4.09094706	2.97E-25	3.61E-24
GRHL1	2.415427573	3.798702369	3.00E-25	3.64E-24
ERFE	4.787552983	4.139647705	3.43E-25	4.15E-24
ADAM33	-2.619419682	4.080931286	3.60E-25	4.36E-24
DIO3	-2.814970364	0.597259679	3.80E-25	4.59E-24
ZNF208	-2.723963491	-0.77017738	4.23E-25	5.09E-24
GPR22	-3.15163132	-0.239806385	4.49E-25	5.41E-24
MNX1	5.236685039	2.411415972	5.48E-25	6.58E-24
KCNMB2	-2.49217416	0.335884112	6.26E-25	7.51E-24
RAB26	3.589332971	2.733015365	7.03E-25	8.41E-24
TYMS	2.157310998	5.084337997	7.58E-25	9.06E-24
GREM1	-2.430727909	3.026995175	7.83E-25	9.34E-24
PRND	-2.986273352	0.167573626	7.95E-25	9.47E-24
CRYBG2	3.584405575	2.966773304	8.90E-25	1.06E-23
CFD	-2.344988596	3.764852944	1.04E-24	1.23E-23
SYT1	-2.681886591	2.72370214	1.45E-24	1.71E-23
C14orf132	-2.085764845	4.804266302	2.13E-24	2.50E-23
VAX2	3.608102885	3.180866237	2.30E-24	2.69E-23
SLC7A3	-2.599217197	1.040430976	2.41E-24	2.81E-23
ATF3	-2.033758416	5.839624096	2.55E-24	2.96E-23
KRT18	2.464029847	9.95293565	2.93E-24	3.40E-23
KIF26A	-2.323090141	2.528422781	3.02E-24	3.50E-23
PLEKHH2	-2.099110927	3.389324917	3.07E-24	3.55E-23
PLA2G3	4.152219569	1.671116603	3.26E-24	3.77E-23
ANO4	-2.370085472	1.191718824	3.32E-24	3.84E-23
RUNDC3B	-2.118573202	1.680986043	3.33E-24	3.84E-23
BRCA2	2.095501072	3.225884174	3.43E-24	3.96E-23
OPCML	-3.005204592	-0.406794625	3.57E-24	4.11E-23
HBD	-3.295105799	-2.748077906	3.91E-24	4.49E-23
GRHL2	2.044883701	6.283384315	4.79E-24	5.48E-23
APOD	-2.829003517	5.289357636	5.06E-24	5.77E-23
B3GNT4	2.373893235	1.382632739	5.42E-24	6.18E-23
HAPLN2	-2.613234041	-1.051557664	6.61E-24	7.50E-23
GLP2R	-2.782064603	-1.944845393	6.83E-24	7.74E-23
CDKN2A	4.689248827	5.88050138	8.19E-24	9.24E-23
ELF5	7.186596936	2.704185227	9.51E-24	1.07E-22
NMU	4.232004488	3.059994835	1.05E-23	1.18E-22
TERT	4.250117845	1.011258926	1.23E-23	1.38E-22
AQP8	-2.506620944	-1.654637801	1.32E-23	1.47E-22
ZNF676	-3.071123376	-1.427014056	1.56E-23	1.73E-22
PCDHB7	-2.005554409	1.568539747	1.60E-23	1.78E-22
RAB11FIP4	2.105503578	6.633282454	1.60E-23	1.78E-22
EFNA3	2.57451547	3.585282098	1.81E-23	2.01E-22
ARTN	2.318572074	2.775697265	1.82E-23	2.02E-22
CTSV	4.517643777	6.607062166	1.84E-23	2.04E-22
SPTBN2	2.235155879	6.589151967	2.37E-23	2.62E-22
MAP2K6	2.706307776	5.541742924	2.56E-23	2.82E-22
SNTG2	-2.80572456	-1.159454089	3.12E-23	3.42E-22
P2RY12	-2.524327003	-1.573648984	3.32E-23	3.64E-22
FAM129A	-2.043099592	4.986667828	3.60E-23	3.93E-22
MESP1	4.71740225	3.910229525	3.77E-23	4.11E-22
HOXB13	6.844855503	3.301690436	3.98E-23	4.34E-22
CMTM5	-2.918545265	-2.237874608	4.59E-23	4.99E-22
TM7SF2	2.26507297	6.720389035	4.69E-23	5.09E-22
C2orf74	-2.164240501	-0.098720877	5.13E-23	5.57E-22
CCDC36	-2.034042499	-1.150186249	6.15E-23	6.65E-22
PLS1	2.242148364	4.921142862	6.44E-23	6.96E-22
OTC	-3.351539952	-2.075282983	6.77E-23	7.31E-22
RGS9	-2.230690278	1.293033085	7.70E-23	8.28E-22
CDO1	-2.730614783	1.548820669	7.94E-23	8.52E-22
DQX1	4.210403259	0.483386744	8.56E-23	9.14E-22
ANXA13	-3.12512633	0.788206352	8.56E-23	9.14E-22
CRACR2B	2.631914862	6.125088845	9.78E-23	1.04E-21
EBF2	-2.814102225	-1.104282807	9.95E-23	1.06E-21
PLEKHG6	2.343039916	3.631467928	1.18E-22	1.25E-21
FOXP3	2.324668397	2.167596533	1.25E-22	1.33E-21
DEFB124	-2.796354092	-1.868406782	1.35E-22	1.42E-21
FAM72B	2.40673859	0.009715555	1.40E-22	1.48E-21
SLC7A5	2.731104531	7.310245132	1.77E-22	1.85E-21
ANO9	2.052212041	5.300624883	1.83E-22	1.91E-21
PIANP	-2.301218463	2.661581963	2.07E-22	2.16E-21
HOXA11	-2.169509206	4.501205567	2.14E-22	2.23E-21
GPR88	-2.432399711	-2.243182445	2.57E-22	2.67E-21
VIPR2	-2.139314825	0.808835826	2.69E-22	2.79E-21
PKP3	2.139926244	6.636591865	2.77E-22	2.87E-21
SDF2L1	2.110774085	6.247674248	2.99E-22	3.09E-21
ZNF385D	-2.008984264	0.631790326	3.03E-22	3.13E-21
HIST1H2AD	4.095736806	0.602601021	3.35E-22	3.45E-21
RGN	-2.372862887	1.318814334	3.61E-22	3.71E-21
CLEC4G	-2.381002405	-2.40956314	3.88E-22	3.99E-21
SLC16A3	2.371702581	6.842017919	3.90E-22	4.01E-21
GCOM1	-2.015635762	-2.243440375	4.65E-22	4.77E-21
GAST	-3.574611573	-1.853152731	4.99E-22	5.10E-21
DNASE1L3	-2.138615775	-0.489076559	5.90E-22	6.00E-21
STC2	2.87574531	6.000431426	6.23E-22	6.33E-21
INA	5.190276165	3.019912885	7.53E-22	7.63E-21
AMPH	-2.185406747	1.399347598	8.83E-22	8.93E-21
DLX4	3.760960763	1.413241956	9.64E-22	9.74E-21
HES6	2.860439774	6.188588833	1.11E-21	1.12E-20
LPAR4	-2.103193992	-1.771474211	1.34E-21	1.34E-20
SULT2B1	4.256946007	4.306877415	1.35E-21	1.35E-20
LBX2	3.135733573	1.256806542	1.46E-21	1.46E-20
MFAP5	-2.68086086	4.712449844	1.49E-21	1.50E-20
BPI	-2.396238217	-0.906052235	1.61E-21	1.61E-20
SNAP25	-2.456962046	1.531333361	1.65E-21	1.65E-20
APOBEC3B	2.838177672	3.370582942	1.84E-21	1.84E-20
CCDC150	2.442235745	2.432270198	1.94E-21	1.92E-20
EIF4EBP1	2.103116177	6.425697963	2.21E-21	2.20E-20
F12	3.48653229	3.221852709	2.24E-21	2.22E-20
OR2B6	4.726660811	-0.758101496	2.58E-21	2.55E-20
ZNF280A	4.107707691	-0.133055006	2.59E-21	2.56E-20
KIF1A	5.227947865	6.757405843	2.86E-21	2.82E-20
KRT222	-2.957224196	-2.339230534	3.27E-21	3.22E-20
CBLC	2.514369171	5.221375267	3.33E-21	3.27E-20
LCN6	-3.54110247	-0.855270374	3.35E-21	3.29E-20
ANKRD22	3.56652378	3.089978214	3.57E-21	3.50E-20
HIST1H3J	3.985108628	-1.717248527	3.77E-21	3.69E-20
NDNF	-2.419788317	2.155889936	4.02E-21	3.94E-20
PRAC2	7.619137908	0.909241171	4.35E-21	4.25E-20
FIBIN	-2.463083973	2.315367274	5.09E-21	4.96E-20
MRGPRE	-2.817227165	-2.441890293	5.28E-21	5.14E-20
MICU3	-2.101906379	1.604134759	5.75E-21	5.58E-20
ELMOD1	-2.394317979	-1.586670587	6.07E-21	5.88E-20
AKAP12	-2.015342583	5.749061565	6.25E-21	6.06E-20
OVOL1	3.139941047	3.34048726	7.06E-21	6.81E-20
3-Sep	3.692752252	3.084745785	7.77E-21	7.48E-20
FZD5	2.051581376	5.315741869	8.00E-21	7.68E-20
MYH2	-3.405828728	-2.466170187	8.32E-21	7.98E-20
PRG4	-2.107175764	-0.161048005	8.81E-21	8.44E-20
ZNF296	2.008108044	2.37393147	9.98E-21	9.53E-20
LSMEM2	-2.042310248	-2.019107256	1.06E-20	1.01E-19
PLEKHD1	3.590456426	1.785479626	1.15E-20	1.10E-19
CNGB3	-2.696546003	-1.418933231	1.19E-20	1.13E-19
NDC80	2.067779625	4.345391015	1.24E-20	1.18E-19
PACSIN1	2.736295077	4.518136832	1.42E-20	1.34E-19
RHOV	3.168332171	4.342068545	1.83E-20	1.72E-19
RBBP8NL	2.328985946	4.01804761	1.85E-20	1.73E-19
PRR7	2.139649489	4.122854826	2.13E-20	1.99E-19
SLC39A4	2.210420328	6.33796873	2.24E-20	2.09E-19
SDS	2.365615556	2.681076826	2.46E-20	2.29E-19
DMRTA2	5.319518182	1.143558847	2.86E-20	2.65E-19
HIST1H2BH	4.260804237	2.442769309	2.94E-20	2.73E-19
TFCP2L1	3.047842085	5.438500629	3.17E-20	2.93E-19
HOXB9	4.462144986	5.976820524	3.29E-20	3.04E-19
CSPG5	3.27941534	3.089332682	3.37E-20	3.12E-19
S100A2	4.300293317	5.567319278	3.66E-20	3.37E-19
ULBP3	2.368431785	1.428748843	3.99E-20	3.67E-19
RIPPLY3	4.503532672	3.290763682	4.09E-20	3.75E-19
LIN7A	-2.114723764	2.106858173	4.31E-20	3.94E-19
ACTC1	-2.61266437	0.823289148	4.44E-20	4.06E-19
RDH10	2.813321389	7.309260516	5.50E-20	4.99E-19
NXPH4	5.194914725	3.78803281	5.65E-20	5.13E-19
HMGA1	2.143457155	8.40369299	6.23E-20	5.64E-19
CCDC181	-2.255236349	0.795414736	6.70E-20	6.06E-19
OVGP1	-3.302999842	7.842594843	7.87E-20	7.09E-19
CLEC9A	-2.086667318	-1.631705766	8.26E-20	7.42E-19
PHLDA2	3.08994436	4.287081603	8.59E-20	7.72E-19
COL6A6	-2.504587127	-0.206190136	8.78E-20	7.88E-19
WBSCR17	-2.577238135	3.028986281	8.79E-20	7.88E-19
SPAG4	2.338805398	4.275051887	9.14E-20	8.19E-19
PLA2G2A	-3.126939028	1.059369939	9.23E-20	8.27E-19
ARSH	3.427662539	-0.665411812	9.50E-20	8.50E-19
C4orf48	2.934342828	4.552422887	9.57E-20	8.56E-19
CHRNA1	5.044531111	1.235013525	9.93E-20	8.88E-19
HIST1H2BO	4.267897233	-0.273984431	1.01E-19	8.99E-19
TDRD10	-2.120649026	-0.033375412	1.04E-19	9.27E-19
ISG15	3.371650516	8.026564829	1.06E-19	9.42E-19
MAG	-3.118776814	1.036301705	1.20E-19	1.07E-18
IQSEC3	-2.230061586	2.141621264	1.47E-19	1.31E-18
RAB25	2.134841846	7.136297559	2.15E-19	1.89E-18
TRIM15	5.609676128	1.516997859	2.32E-19	2.04E-18
GPM6A	-2.884393794	1.965463392	2.73E-19	2.38E-18
SIX1	4.516407516	4.000152917	3.01E-19	2.62E-18
SYT17	2.049773531	4.377026951	3.22E-19	2.80E-18
POSTN	-2.154321522	5.150390246	3.28E-19	2.85E-18
KCNA1	-2.891122993	-2.769132005	3.36E-19	2.92E-18
ECT2L	-2.151328021	0.516410152	3.46E-19	3.01E-18
SERINC2	2.528679971	8.915384525	4.20E-19	3.62E-18
CAPN13	4.679909765	5.794672201	5.01E-19	4.31E-18
TRIM9	-2.038743011	1.433144612	5.31E-19	4.56E-18
GNGT1	3.621941082	-0.15004158	5.74E-19	4.93E-18
TACSTD2	2.543102314	8.579107528	5.84E-19	5.00E-18
GDF15	3.185593552	6.800198501	6.34E-19	5.42E-18
PRSS2	5.682589869	3.059713183	6.44E-19	5.50E-18
ZNF724	2.373160557	1.373647607	7.19E-19	6.13E-18
DMBX1	6.002958436	1.708337738	7.97E-19	6.76E-18
MYEOV	4.405745932	3.134324447	8.88E-19	7.50E-18
CIDEB	-2.078787722	-2.211556524	9.63E-19	8.12E-18
TMEM246	-2.324697686	3.154820651	9.63E-19	8.12E-18
ZNF728	-2.833280246	-2.373093924	1.11E-18	9.37E-18
OR2L13	-3.045864628	-3.315848301	1.15E-18	9.67E-18
ZNF521	-2.057090849	3.392192841	1.22E-18	1.03E-17
ULBP1	3.534241899	0.522683492	1.28E-18	1.08E-17
RIMKLA	2.94347594	3.254876196	1.63E-18	1.36E-17
RHCG	6.607315214	2.741726714	1.64E-18	1.36E-17
LIPG	3.29140418	4.523210226	1.66E-18	1.38E-17
IGSF9	2.35883966	6.012838944	1.81E-18	1.50E-17
BOLA2B	2.250586898	0.402451311	1.84E-18	1.52E-17
HIST1H2AE	2.936697418	2.47823269	2.13E-18	1.75E-17
HILPDA	2.110891997	5.375176588	2.18E-18	1.79E-17
SLC2A1	2.042247285	8.037401036	2.25E-18	1.85E-17
PKNOX2	-2.325300184	2.142035351	2.26E-18	1.86E-17
NUDT11	-2.311314527	1.275078222	2.43E-18	1.99E-17
LIPM	3.686065238	-0.767271526	2.44E-18	2.00E-17
ZIC1	7.357166438	4.250114964	2.80E-18	2.28E-17
AC005020.2	-2.070226886	-3.216114405	2.97E-18	2.42E-17
NAT2	-2.3318778	-2.399212751	3.58E-18	2.90E-17
MMP12	4.199149215	3.471515799	4.11E-18	3.31E-17
CCDC89	-2.004696506	0.635612141	4.23E-18	3.41E-17
SOX3	-3.880942992	0.58979313	4.42E-18	3.56E-17
AKR1B15	5.263539546	1.43774074	4.51E-18	3.62E-17
RNF183	3.26624273	4.784423318	4.59E-18	3.69E-17
LEFTY1	6.540687675	6.027304129	5.39E-18	4.31E-17
PPFIA4	2.323633607	3.363732852	5.42E-18	4.34E-17
KLC3	3.439827059	2.537252052	5.62E-18	4.48E-17
PAQR6	2.290151574	3.170313921	6.51E-18	5.17E-17
EBF3	-2.22634951	0.812238317	6.84E-18	5.42E-17
CLDN4	2.090002682	8.81970773	7.17E-18	5.67E-17
AQP5	3.971799787	7.320671031	7.43E-18	5.87E-17
AMH	4.010071997	3.123292544	7.84E-18	6.19E-17
GALR2	4.206586807	0.212249486	8.30E-18	6.53E-17
DCAF12L2	-2.763102209	-0.695621172	8.73E-18	6.86E-17
ONECUT2	4.133460217	2.421076314	1.06E-17	8.24E-17
KANK4	4.371473286	3.886101827	1.14E-17	8.89E-17
ITGAD	-2.148273083	-0.384155596	1.23E-17	9.54E-17
AC004233.2	5.86827342	0.275752304	1.30E-17	1.01E-16
NCMAP	2.795426917	4.683598819	1.31E-17	1.02E-16
AOC1	6.479794886	7.225680077	1.36E-17	1.06E-16
MMP9	4.153257001	6.149189017	1.37E-17	1.06E-16
TSPYL5	-2.175919407	3.799242151	1.44E-17	1.11E-16
NRG2	-2.01548406	1.288310866	1.52E-17	1.17E-16
CA9	4.056081012	4.458004016	1.64E-17	1.26E-16
OLFM1	-2.420149541	3.466989612	1.70E-17	1.30E-16
CA2	3.479124031	4.039930698	1.70E-17	1.31E-16
LRCH2	-2.234276039	2.020912891	1.76E-17	1.35E-16
PCSK9	3.929115726	4.038180071	1.86E-17	1.42E-16
DMRT1	5.488004325	0.891318741	2.46E-17	1.87E-16
CKMT1B	3.153142591	2.659677819	2.46E-17	1.87E-16
GSPT2	-2.013638813	2.160691936	2.47E-17	1.88E-16
GALNT6	2.150899868	5.935836022	2.80E-17	2.12E-16
VIL1	6.583333981	3.42019247	2.87E-17	2.18E-16
BHLHA15	3.15784773	-0.100789187	2.93E-17	2.21E-16
MESP2	4.115872298	1.045312913	3.00E-17	2.27E-16
WDR17	-2.42398846	-0.315484337	3.10E-17	2.34E-16
HIST1H3F	5.297952797	-0.251846133	3.14E-17	2.37E-16
APBA2	2.100213739	5.257513781	3.21E-17	2.42E-16
ZNF750	3.670225727	3.021089754	3.21E-17	2.42E-16
MST1R	2.475266622	4.640104928	3.28E-17	2.46E-16
C12orf56	2.937618635	1.831884045	3.50E-17	2.63E-16
PITX2	6.318950557	2.138948898	3.60E-17	2.69E-16
HIST1H2BJ	2.857097616	2.091219076	4.04E-17	3.01E-16
TPSB2	-2.335175201	2.403597478	4.27E-17	3.17E-16
HIST1H3B	5.581064805	0.558304815	4.28E-17	3.18E-16
HAPLN3	2.375574206	6.492429503	4.34E-17	3.23E-16
NGFR	-2.271724781	2.122643115	4.37E-17	3.25E-16
PPP4R4	-2.18907173	0.13205602	5.00E-17	3.70E-16
LGALS7B	5.133217182	1.257867207	5.12E-17	3.77E-16
ADGRG4	-3.329497736	-2.793598968	5.80E-17	4.26E-16
HIST1H2AI	4.223228608	-0.11901636	6.00E-17	4.40E-16
C2orf54	3.316269145	3.697681395	6.57E-17	4.80E-16
GRIN1	3.797807917	1.465922987	8.61E-17	6.24E-16
WNT9B	-2.510147015	-2.183295672	8.83E-17	6.40E-16
HGD	3.220215731	5.821487037	8.94E-17	6.48E-16
NOVA1	-2.141358446	1.961590094	9.48E-17	6.85E-16
DLX3	3.982871033	2.550559398	9.92E-17	7.16E-16
IGSF10	-2.03920997	1.6910332	1.06E-16	7.60E-16
CYP2D6	2.642728387	2.622218309	1.07E-16	7.71E-16
PADI3	6.330347171	2.059242099	1.14E-16	8.18E-16
GRHL3	3.265947388	2.542039771	1.15E-16	8.28E-16
HIST1H2BF	4.203286306	-0.209261949	1.36E-16	9.68E-16
ZYG11A	4.080334497	1.454741516	1.71E-16	1.21E-15
ANKRD33B	-2.071958559	2.790089495	1.72E-16	1.21E-15
DACH2	-2.766727765	-1.092861685	1.77E-16	1.25E-15
GGT1	2.562986817	5.085430365	2.07E-16	1.46E-15
ALDH3B2	3.053341936	5.930389919	2.39E-16	1.67E-15
MUC5AC	7.584789509	5.364307935	2.46E-16	1.72E-15
CPA3	-2.465027258	1.835093622	2.52E-16	1.76E-15
C1QL4	4.870096833	2.782434596	3.18E-16	2.21E-15
HIST1H4H	2.996216781	1.703984093	3.47E-16	2.40E-15
HIST1H2AG	2.566031503	1.490159951	3.57E-16	2.47E-15
KIR2DL3	-2.500241521	-2.077740808	3.66E-16	2.53E-15
LHX2	5.7548875	1.480926645	4.04E-16	2.79E-15
TRIM63	-2.504405345	-0.918971886	4.26E-16	2.93E-15
GPR17	-2.015037747	-0.67053268	5.00E-16	3.43E-15
C6orf223	3.269331065	2.855640238	5.09E-16	3.49E-15
PI3	5.758905844	6.152071746	5.32E-16	3.64E-15
RAET1L	4.432999108	-0.366701075	5.69E-16	3.88E-15
ACTL8	7.41955117	2.12258076	5.86E-16	3.99E-15
CNNM1	-2.245761136	0.176121115	6.14E-16	4.18E-15
RAB19	2.538087997	0.686003594	6.18E-16	4.20E-15
SCEL	4.864380635	2.662099866	6.38E-16	4.33E-15
KRT15	4.106057379	3.334731893	6.40E-16	4.34E-15
ZIC2	7.518996414	3.685611323	6.57E-16	4.45E-15
PSAT1	2.140402694	6.620043723	6.82E-16	4.62E-15
KRT78	4.582773119	0.143471739	6.91E-16	4.67E-15
HIST1H2BL	3.539203098	-0.786485738	7.10E-16	4.80E-15
TLL1	-2.023131165	1.069981974	7.41E-16	5.00E-15
DGAT2	2.135817562	3.272241571	7.99E-16	5.38E-15
B3GNT3	3.729507083	4.884689871	8.36E-16	5.62E-15
SHISA9	4.957302791	2.153599379	8.82E-16	5.91E-15
HPCAL4	-2.333539486	-0.997014359	9.53E-16	6.38E-15
FGF18	2.741156712	5.171506016	9.99E-16	6.67E-15
LSAMP	-2.124258143	1.932501136	1.01E-15	6.76E-15
NEURL3	2.955881071	1.444332125	1.03E-15	6.84E-15
C10orf99	6.339296227	3.255193939	1.03E-15	6.89E-15
MAP10	-2.036527231	0.019660579	1.11E-15	7.37E-15
ESPN	2.561975696	6.352061719	1.13E-15	7.48E-15
ACBD7	2.443170403	1.622648642	1.21E-15	7.99E-15
IGF2BP3	4.338814125	3.110915765	1.22E-15	8.05E-15
AL159163.1	2.631671643	-0.478466081	1.22E-15	8.06E-15
NPR1	-2.032488489	5.25437858	1.27E-15	8.42E-15
GAD1	4.338215417	5.142268662	1.48E-15	9.78E-15
IGSF23	4.35229329	0.539488103	1.51E-15	9.92E-15
MROH2A	4.981997584	0.993340996	1.51E-15	9.94E-15
ATRNL1	-2.233100877	2.622957315	1.54E-15	1.01E-14
HIST1H2BC	2.706767415	2.581405819	1.57E-15	1.03E-14
BCL2L14	2.291418478	1.405274367	1.58E-15	1.04E-14
TUBB3	2.976837398	2.500128255	1.59E-15	1.04E-14
ABCC8	-2.515188077	0.262355407	1.60E-15	1.05E-14
ADAM29	-2.421774277	-3.31743358	1.64E-15	1.08E-14
ADAMTSL3	-2.068948119	2.703014997	1.67E-15	1.09E-14
EMILIN3	-2.010200268	1.920259256	1.69E-15	1.11E-14
FA2H	2.326367286	3.187783271	1.81E-15	1.18E-14
ADM	2.401381068	5.848710574	1.93E-15	1.26E-14
MIOX	4.137308121	0.390330808	1.93E-15	1.26E-14
HIST2H2AC	2.312787653	1.725051594	2.25E-15	1.46E-14
CLPSL2	4.507655443	-0.615142961	2.60E-15	1.67E-14
KRT75	6.578449071	0.83237842	2.88E-15	1.85E-14
BCAN	-2.060008303	1.371803651	2.95E-15	1.89E-14
GSDMC	3.315737553	0.476130276	2.97E-15	1.90E-14
BTNL2	-2.364619557	-2.76885777	3.13E-15	2.00E-14
HIST1H4E	3.712477257	1.243180746	3.16E-15	2.02E-14
PLA2G4F	3.573639575	2.756862438	3.37E-15	2.15E-14
KRT6A	6.662695038	5.944359498	3.37E-15	2.15E-14
FOXG1	5.739218271	2.811787371	3.58E-15	2.28E-14
TGM5	4.207029665	1.107122731	3.69E-15	2.34E-14
IFI6	3.013129996	8.933906397	3.75E-15	2.38E-14
RANBP3L	-2.025637333	-1.555584916	3.99E-15	2.52E-14
FOXH1	3.280530534	-0.959005914	4.01E-15	2.54E-14
SORCS1	-2.27467522	0.708539341	4.06E-15	2.56E-14
HIST1H2BG	2.962801532	1.820564728	4.24E-15	2.68E-14
KISS1R	4.536346675	1.411723543	5.84E-15	3.65E-14
POU4F1	5.022736529	-0.97045644	6.27E-15	3.90E-14
COL26A1	4.040797421	5.2541498	6.42E-15	3.99E-14
PCDH20	-2.566445671	-2.768781297	6.63E-15	4.12E-14
RAP1GAP	2.166716753	6.375232249	6.67E-15	4.15E-14
HIST1H2AL	3.816467878	-1.607818403	6.84E-15	4.25E-14
MAST1	2.634623086	2.772306162	7.44E-15	4.60E-14
CLDN6	7.587898525	5.468913726	7.86E-15	4.85E-14
NPY5R	-2.917290994	-2.463328791	7.94E-15	4.89E-14
SGCZ	-2.68887009	-3.37435677	8.51E-15	5.22E-14
UPK2	4.74336931	2.361707667	8.57E-15	5.26E-14
TBX15	3.147601654	1.961134989	8.68E-15	5.32E-14
ZIC4	6.405862927	1.647176372	9.28E-15	5.68E-14
ADAMDEC1	3.431280429	2.485210197	9.92E-15	6.06E-14
C1orf141	-3.611600445	-2.200412853	1.04E-14	6.33E-14
EML5	-2.162731453	-1.223402556	1.10E-14	6.69E-14
SIM2	2.837836763	3.910488557	1.15E-14	6.99E-14
CCNO	2.639622038	5.183380034	1.16E-14	7.04E-14
ABCA12	3.486035948	1.631424266	1.26E-14	7.63E-14
VSIG1	3.842476029	0.883861731	1.28E-14	7.76E-14
RHBDL1	2.280357191	2.392366583	1.31E-14	7.97E-14
CAMKV	5.11745201	-0.301038084	1.34E-14	8.09E-14
CLDN14	3.328736827	0.163254993	1.39E-14	8.42E-14
STAC	-2.048623723	0.786294988	1.42E-14	8.61E-14
NCCRP1	4.232493377	3.11357779	1.59E-14	9.58E-14
MT1F	2.087361652	5.209009901	1.60E-14	9.64E-14
GFRA1	-2.441968706	3.577515263	1.68E-14	1.01E-13
HIST1H2AB	4.611686659	-1.394807009	1.71E-14	1.02E-13
LAMA1	3.319440307	5.733651861	1.73E-14	1.03E-13
SYNGR3	2.812798731	2.120627743	1.82E-14	1.09E-13
TNNC1	3.391586146	4.37352916	1.84E-14	1.10E-13
HIST1H4D	4.090768165	0.135767012	1.87E-14	1.12E-13
FUT3	3.407107103	3.705878262	1.87E-14	1.12E-13
GOLT1A	2.733545679	3.232237631	1.90E-14	1.13E-13
HIST1H1B	5.763472209	0.72808884	1.90E-14	1.13E-13
UNC80	-2.06017289	-0.673786773	1.92E-14	1.14E-13
CILP2	3.086278039	3.279921586	2.02E-14	1.20E-13
FAM3D	4.544520208	2.351267251	2.05E-14	1.22E-13
KIF4B	2.78228131	-2.353260443	2.07E-14	1.23E-13
NQO1	3.090133227	7.248547138	2.21E-14	1.31E-13
RXFP2	-3.044920159	-3.192709837	2.34E-14	1.38E-13
CLDN3	2.304373779	8.796545369	2.73E-14	1.61E-13
TMEM229A	-2.670661176	-2.625455688	2.83E-14	1.66E-13
TGM7	6.057937299	2.279793039	2.84E-14	1.67E-13
CLPSL1	5.559440972	1.13135239	2.86E-14	1.68E-13
NFE2	2.794291668	2.502896892	2.90E-14	1.70E-13
NPY1R	-2.270028789	1.832266301	2.92E-14	1.71E-13
TMEM72	3.521002344	1.725894769	2.94E-14	1.73E-13
ULBP2	2.916368262	0.449626108	2.95E-14	1.73E-13
GLYATL2	5.499493192	4.761615649	2.98E-14	1.75E-13
LAMP3	2.454339102	3.514085678	3.20E-14	1.87E-13
MCIDAS	2.824511347	1.520526542	3.45E-14	2.01E-13
TNFSF11	3.694020799	0.550214521	3.66E-14	2.13E-13
OSR1	-2.142037458	2.331470873	3.68E-14	2.14E-13
ADGRV1	2.716948744	3.132378271	4.04E-14	2.34E-13
TFR2	2.989135067	2.123930325	4.17E-14	2.41E-13
GATA4	-3.286330905	1.657334955	4.33E-14	2.51E-13
BMPER	-2.385347408	0.770634992	5.01E-14	2.89E-13
PDIA2	4.699839092	3.471502702	5.03E-14	2.90E-13
CNFN	2.874416969	3.477994511	5.34E-14	3.07E-13
AQP6	3.296656169	1.795483493	5.41E-14	3.11E-13
CRABP1	6.216562552	4.618897097	5.54E-14	3.18E-13
FOXI2	-2.641209367	-2.322871266	5.87E-14	3.36E-13
HMX2	6.742506372	-0.223100138	5.94E-14	3.40E-13
STRIP2	2.535398529	1.956693477	6.01E-14	3.44E-13
PLEKHN1	2.046650096	2.35125968	6.53E-14	3.72E-13
C10orf142	-2.465686577	-3.300766559	7.09E-14	4.03E-13
OTOP2	-2.420152211	-3.051012064	7.43E-14	4.21E-13
PNPLA3	2.145012356	1.646702119	7.52E-14	4.26E-13
RTBDN	4.906529369	-0.429442534	7.68E-14	4.35E-13
DNAJC22	2.153337307	4.947809792	7.92E-14	4.48E-13
CKMT1A	2.823322322	2.057571772	7.93E-14	4.49E-13
MYCN	3.262993181	4.135906431	8.19E-14	4.63E-13
PROC	2.807703177	1.532253704	8.34E-14	4.70E-13
ERN2	5.10276526	2.99662353	8.50E-14	4.80E-13
SLC35F4	-2.141712956	-2.159067264	9.03E-14	5.09E-13
PRDM13	5.492490633	-1.645278514	9.41E-14	5.29E-13
HIST1H1E	3.845557791	1.294094079	1.01E-13	5.65E-13
C2orf72	3.147205339	1.547437869	1.02E-13	5.69E-13
ERMN	4.076364649	3.182518279	1.03E-13	5.75E-13
S100A9	4.337444327	7.138301492	1.03E-13	5.78E-13
XDH	3.968725844	3.815523804	1.09E-13	6.09E-13
AKR1B10	6.379040828	4.431719185	1.13E-13	6.31E-13
GLDC	3.751602957	4.580507365	1.14E-13	6.35E-13
TBX20	4.596971439	-1.836882839	1.15E-13	6.42E-13
TLX2	4.56746874	-0.710705389	1.20E-13	6.69E-13
KRT16	5.361816605	5.277080468	1.22E-13	6.79E-13
GFY	6.392368457	0.32955733	1.23E-13	6.80E-13
LHCGR	-2.993196306	-3.321036163	1.24E-13	6.86E-13
IL1RN	2.544825124	3.68579098	1.26E-13	6.99E-13
FOXF2	3.403441826	1.558567181	1.28E-13	7.10E-13
KLHL35	2.129254628	2.566957502	1.38E-13	7.62E-13
SPP1	2.755159538	8.446927755	1.68E-13	9.26E-13
TMEM52	2.462009161	2.123183558	1.73E-13	9.49E-13
ADCYAP1	-2.7828624	-0.499492703	1.73E-13	9.49E-13
KCNS1	3.473390907	1.099489093	1.83E-13	1.00E-12
CYSRT1	2.031228112	1.833022825	1.98E-13	1.08E-12
HIST1H1C	2.496093892	6.099952106	1.99E-13	1.08E-12
ITLN1	-2.893601319	0.565876431	2.09E-13	1.14E-12
HIST1H3G	3.720010387	0.980540653	2.19E-13	1.20E-12
DRGX	-2.736503634	-2.614448986	2.26E-13	1.23E-12
SRMS	3.143428231	1.107421032	2.32E-13	1.26E-12
ANPEP	3.832987036	6.858629244	2.45E-13	1.33E-12
SBSN	4.80282268	1.69586855	2.68E-13	1.45E-12
SLC10A4	3.959524134	1.58301606	2.69E-13	1.45E-12
FAM9B	-2.719700846	-2.350813239	2.73E-13	1.47E-12
TCEAL2	-2.483925187	2.749766989	2.97E-13	1.60E-12
OASL	2.581070276	3.738800617	3.01E-13	1.62E-12
C1orf116	2.449244948	4.387736587	3.03E-13	1.63E-12
SLC18A3	7.314637128	0.8529083	3.32E-13	1.78E-12
CCR8	3.274942614	-1.530236573	3.38E-13	1.81E-12
ASCL2	2.674671725	4.065997681	3.40E-13	1.82E-12
TMPRSS2	2.144874261	5.204153975	3.61E-13	1.93E-12
C6orf15	8.215221145	3.684754265	3.66E-13	1.95E-12
SYT8	4.271424419	3.210917455	4.56E-13	2.42E-12
ALPPL2	6.02120204	6.89089104	4.56E-13	2.42E-12
WFDC2	2.562370036	11.28772008	4.74E-13	2.51E-12
SPATA4	-2.098956286	-0.918978426	4.87E-13	2.57E-12
RNF223	2.624676911	2.244450764	5.11E-13	2.70E-12
MEOX2	-2.762348281	0.542958125	5.29E-13	2.79E-12
HIST1H2AH	4.442393051	-1.190512398	5.58E-13	2.93E-12
COCH	2.655599927	2.369065374	6.06E-13	3.17E-12
VAX1	7.135349975	0.243892416	6.38E-13	3.33E-12
TNFRSF18	2.917371575	3.998543665	6.60E-13	3.45E-12
PTK6	2.896223633	3.048268309	7.18E-13	3.74E-12
CHRNA4	-2.518268181	-0.405329759	7.43E-13	3.86E-12
LRRC31	3.897853797	1.602192883	8.41E-13	4.35E-12
DSC2	2.203751279	5.924673368	8.73E-13	4.50E-12
RPE65	-2.431803445	-2.60779214	8.87E-13	4.57E-12
DUSP9	4.104992278	1.718221886	9.01E-13	4.64E-12
MAGEE2	-2.285254977	-2.825217877	9.20E-13	4.74E-12
SLC9A2	2.802202016	2.917426656	9.86E-13	5.06E-12
MLC1	-2.013315874	-0.107426558	1.01E-12	5.19E-12
ALPL	2.520317322	7.327474465	1.02E-12	5.22E-12
SLC38A8	4.477815377	-0.157037232	1.03E-12	5.29E-12
RCOR2	2.159640996	4.788388362	1.12E-12	5.73E-12
LIPI	-2.080751298	-2.594594731	1.13E-12	5.74E-12
FGF16	-2.297955272	-3.372159745	1.14E-12	5.80E-12
LIN28B	6.304017043	0.973344144	1.14E-12	5.82E-12
ANKRD34B	4.567938369	0.745807974	1.20E-12	6.11E-12
KCNJ15	3.765219342	3.363049284	1.24E-12	6.32E-12
HIST1H2AJ	4.350800828	-1.238567439	1.27E-12	6.46E-12
XPNPEP2	-2.152575322	-0.707332129	1.28E-12	6.48E-12
PKD2L1	2.505740864	-1.04411937	1.32E-12	6.70E-12
ATP6V0A4	3.788025576	1.976513576	1.41E-12	7.11E-12
GPR84	2.057290507	1.158676995	1.52E-12	7.64E-12
TRIB3	2.083656753	4.597889465	1.54E-12	7.77E-12
BRS3	-2.568596891	-2.441686232	1.59E-12	7.98E-12
CHST6	2.550653596	5.581237692	1.69E-12	8.47E-12
SLC24A2	-2.152564518	-1.106572703	1.79E-12	8.96E-12
ATP4A	3.633690819	-0.851089838	1.84E-12	9.20E-12
KAAG1	2.592369248	0.71388277	1.86E-12	9.28E-12
DDN	2.327367536	-0.568728439	1.96E-12	9.75E-12
SCX	2.712068922	3.717965535	1.96E-12	9.76E-12
KRT5	4.6753519	7.192135355	1.97E-12	9.78E-12
HK3	2.047577185	2.210921032	2.00E-12	9.95E-12
FIBCD1	3.302954733	0.774742383	2.00E-12	9.95E-12
NKD2	2.84981885	3.986970589	2.24E-12	1.11E-11
SLC4A11	2.255311672	4.707900833	2.45E-12	1.21E-11
ELANE	-2.082536242	-2.539170871	2.52E-12	1.24E-11
TRIM10	3.693241933	-0.513643156	2.53E-12	1.25E-11
SPDYC	4.575300484	-0.065719583	2.54E-12	1.25E-11
KLRG2	3.438794289	0.95733517	2.66E-12	1.31E-11
GBX2	4.964979424	-1.506589334	2.76E-12	1.36E-11
CAMP	5.377021178	0.613229897	2.82E-12	1.38E-11
KRT6B	6.634693132	2.74828666	2.94E-12	1.44E-11
HIST1H3A	3.384166135	-0.83624856	2.95E-12	1.44E-11
BARX1	5.840053867	2.859732352	2.96E-12	1.45E-11
VSX1	-2.083086633	-2.564065649	3.11E-12	1.51E-11
HTR3A	5.243804901	2.366761966	3.29E-12	1.60E-11
SPINK5	3.714560335	3.621689217	3.73E-12	1.80E-11
MUC1	2.030581257	9.39620657	3.76E-12	1.82E-11
USP41	3.309901216	-2.472991455	3.87E-12	1.87E-11
SPATC1	2.22363158	-1.478182925	4.10E-12	1.98E-11
SIX3	5.532913878	2.019521509	4.33E-12	2.09E-11
CCL18	3.761695235	3.466542869	4.38E-12	2.11E-11
TMEM132D	-2.781583469	-2.216512285	4.78E-12	2.29E-11
RASSF6	2.21776655	4.051744176	4.81E-12	2.30E-11
PPP2R2B	-2.072221205	2.03286771	4.98E-12	2.38E-11
BDNF	2.783933441	1.519408458	5.03E-12	2.40E-11
COL9A2	2.107034929	6.627928017	5.11E-12	2.44E-11
S100P	4.283065682	4.192754254	5.26E-12	2.51E-11
AC009336.2	-2.011820111	-1.488363026	5.35E-12	2.55E-11
C15orf48	2.372746099	3.335286282	5.60E-12	2.66E-11
OTOG	4.215066404	-0.167183381	5.83E-12	2.77E-11
SLC12A5	2.456383947	1.858780064	6.07E-12	2.88E-11
TAS1R1	2.881901377	0.977725271	6.07E-12	2.88E-11
KISS1	3.211047633	0.277176881	6.30E-12	2.99E-11
HIST1H3I	4.402116678	-1.479284384	6.51E-12	3.08E-11
C14orf180	-2.386465891	-2.519215872	7.94E-12	3.74E-11
PRSS22	2.047293416	4.722889446	8.02E-12	3.78E-11
GPRC5D	2.562010225	-0.055278593	8.06E-12	3.79E-11
SYNGR4	2.690505908	-1.413292735	8.15E-12	3.84E-11
TMPRSS11E	5.642141746	-0.021778429	8.67E-12	4.07E-11
HIST2H2AB	4.136775086	-1.02689369	9.01E-12	4.22E-11
TFF3	4.778111397	9.446638567	9.15E-12	4.29E-11
NXPH2	-2.823228974	-2.70830367	9.37E-12	4.39E-11
KLHDC7A	2.526278334	3.455424374	9.69E-12	4.53E-11
MISP	2.118559088	6.096506913	1.00E-11	4.66E-11
MAFA	4.46615711	0.238705553	1.02E-11	4.73E-11
PF4V1	4.948129333	-0.667839704	1.02E-11	4.75E-11
FBXO40	-2.336140812	-2.549463556	1.03E-11	4.81E-11
SMIM24	3.362052277	3.674446845	1.06E-11	4.90E-11
SP8	7.152522208	2.135211476	1.08E-11	5.00E-11
TGFA	2.026030975	4.781609326	1.14E-11	5.27E-11
THEG	-2.174310301	-2.894971585	1.19E-11	5.49E-11
LCN15	6.219981335	1.478260905	1.27E-11	5.84E-11
ZNF229	-2.091410525	1.112407815	1.28E-11	5.92E-11
DSCR8	6.702161402	0.99093794	1.38E-11	6.34E-11
NLGN1	-2.019264629	0.719734914	1.48E-11	6.80E-11
CPLX2	5.230749762	3.49312139	1.53E-11	7.02E-11
FSTL4	3.283668999	2.467030198	1.54E-11	7.04E-11
IGFL1	6.109591208	-0.085038421	1.54E-11	7.06E-11
TMEM210	3.967979286	-1.257461008	1.54E-11	7.06E-11
SLURP1	5.978301708	0.359057551	1.55E-11	7.08E-11
MOGAT1	2.618916948	-0.33990039	1.57E-11	7.18E-11
HOXB8	2.524817673	6.00727897	1.67E-11	7.62E-11
KLHDC7B	2.788911256	3.026133549	1.80E-11	8.17E-11
PSCA	4.236959658	3.219630831	1.88E-11	8.54E-11
HIST1H4B	3.742453194	-0.470120758	1.94E-11	8.78E-11
PDCL2	6.30829393	-0.385181789	1.95E-11	8.86E-11
ENTPD8	2.780077482	3.327052988	2.02E-11	9.17E-11
HCN2	2.226267521	0.440815599	2.04E-11	9.25E-11
IYD	3.575913345	0.420665724	2.06E-11	9.34E-11
MROH6	2.091877443	4.652042777	2.10E-11	9.50E-11
AQP2	2.957797782	0.40630393	2.14E-11	9.69E-11
HIST1H1D	4.287853783	-0.017987823	2.31E-11	1.04E-10
TNNI3	3.305810609	3.423272674	2.39E-11	1.08E-10
IFI27	2.482552577	9.389822814	2.62E-11	1.17E-10
LY6D	5.362613427	2.799627762	2.71E-11	1.21E-10
S100A8	4.077567479	5.519978846	2.71E-11	1.21E-10
SPRR1B	8.315133954	2.950203452	2.72E-11	1.21E-10
HMGA2	3.363287192	4.990539031	2.78E-11	1.24E-10
OPRK1	3.875100095	2.113623161	2.82E-11	1.26E-10
SIGLEC15	2.633720732	2.868065227	2.92E-11	1.30E-10
GPR35	2.198225485	3.914238597	2.96E-11	1.32E-10
SH2D6	2.822930478	-0.166749414	2.99E-11	1.33E-10
LILRB4	2.099774309	3.748550803	3.10E-11	1.38E-10
SLC12A3	4.311678402	1.695629803	3.33E-11	1.47E-10
ARHGAP40	2.980629414	2.483293489	3.63E-11	1.60E-10
NKX1-2	5.299314785	-0.491560723	3.64E-11	1.61E-10
ERVMER34-1	2.870749072	4.317477108	3.66E-11	1.61E-10
HIST2H2BF	2.41718201	1.554649211	3.81E-11	1.68E-10
PRSS56	5.281637694	1.759600098	3.89E-11	1.71E-10
SFTA2	4.016110086	3.017679745	4.02E-11	1.77E-10
SCNN1B	3.499605497	5.351550313	4.10E-11	1.80E-10
CDX2	6.141265411	1.796888515	4.21E-11	1.84E-10
LRFN5	-2.131180726	1.336676129	4.30E-11	1.88E-10
CALB1	5.338747291	3.200442401	4.57E-11	1.99E-10
CYP2B6	5.280340066	0.939356585	4.63E-11	2.02E-10
CST2	5.118190612	2.146027796	4.67E-11	2.03E-10
HIST1H4A	3.753008927	-1.291650295	4.78E-11	2.08E-10
SERPINB5	3.389391368	2.638179053	4.82E-11	2.10E-10
GSC	2.786888475	1.485203377	5.12E-11	2.22E-10
CALCA	8.174839836	4.062015953	5.17E-11	2.24E-10
KRT83	4.87689515	0.763843836	5.21E-11	2.25E-10
RPS6KA6	-2.11501191	1.490638473	5.25E-11	2.27E-10
MAB21L3	2.64262254	-0.713198071	5.26E-11	2.27E-10
MAGEA11	7.805331291	1.789556045	5.52E-11	2.38E-10
ANKLE1	2.405708009	2.073817448	5.60E-11	2.42E-10
SLC9A4	3.030705069	1.289943999	5.78E-11	2.49E-10
TEX19	4.002412003	-1.367657875	5.92E-11	2.55E-10
S100A7	7.031450809	2.964415582	5.98E-11	2.57E-10
CYP2C18	4.39323063	-0.204641508	6.08E-11	2.61E-10
CA6	6.39210128	0.920704691	6.12E-11	2.63E-10
KCNJ10	2.346297225	0.787888112	6.25E-11	2.68E-10
AGTR1	-2.45044842	-0.163670178	6.32E-11	2.71E-10
FGF8	5.45312917	1.506676336	6.34E-11	2.72E-10
NYAP2	3.4505636	-2.022504283	6.45E-11	2.76E-10
IL36G	4.989738818	-1.390819408	6.71E-11	2.87E-10
C1orf106	2.065651392	4.221345613	6.82E-11	2.91E-10
DSG3	6.93435766	2.119780161	6.92E-11	2.96E-10
IL19	3.919680997	2.222492829	7.09E-11	3.03E-10
STK31	2.265469583	0.907968741	7.22E-11	3.08E-10
LRRC26	4.338430444	2.551881255	7.82E-11	3.32E-10
HOXA13	-2.142435597	0.924685842	7.93E-11	3.36E-10
CYP4X1	2.223809057	4.61531955	8.98E-11	3.79E-10
ZNF727	-2.11172098	-1.752599776	9.00E-11	3.80E-10
CALML5	7.17829185	2.421091673	9.33E-11	3.94E-10
DCX	-2.297540545	0.438940561	9.43E-11	3.97E-10
GDF5	2.91998816	3.146201121	9.52E-11	4.01E-10
MAL	3.842386434	6.025609722	9.63E-11	4.05E-10
ST6GALNAC1	2.272718312	5.895294552	9.73E-11	4.09E-10
SLC30A8	-2.355847878	-1.639845701	9.88E-11	4.15E-10
CXCL5	4.03329325	4.22463438	9.96E-11	4.19E-10
C5orf46	3.614928281	-1.500770444	1.01E-10	4.23E-10
HIST1H4C	4.207452309	0.50354303	1.04E-10	4.37E-10
VTCN1	2.385453498	7.018452263	1.05E-10	4.42E-10
GRIA1	-2.325855346	-1.412826469	1.12E-10	4.66E-10
HIST1H2BI	5.196367645	-0.851413052	1.12E-10	4.68E-10
PKP1	4.257803385	3.135738397	1.12E-10	4.68E-10
CTLA4	2.459513114	1.132885341	1.31E-10	5.46E-10
CEACAM6	4.330071375	4.729958171	1.43E-10	5.93E-10
CDK5R2	4.646704751	-0.436812832	1.44E-10	5.95E-10
GPR158	3.63232017	1.116687295	1.50E-10	6.21E-10
GJB4	3.462002651	0.219160237	1.53E-10	6.34E-10
GFRA3	3.989036138	4.533752431	1.57E-10	6.47E-10
SLC3A1	3.45451886	3.139928371	1.63E-10	6.71E-10
SLC14A2	4.461208264	1.487667929	1.63E-10	6.71E-10
NRTN	2.376608533	3.534179517	1.65E-10	6.79E-10
TLX1	7.287458923	1.109715328	1.68E-10	6.93E-10
SPINK1	5.951008078	3.312586101	1.71E-10	7.03E-10
NKX2-5	5.346784209	0.803085649	1.73E-10	7.09E-10
KRT23	2.399433712	6.169844766	1.74E-10	7.14E-10
POU3F3	7.572685882	3.610997839	1.83E-10	7.51E-10
PRSS1	5.342131472	1.934689938	1.88E-10	7.68E-10
SFTPB	7.034637236	4.301212	1.92E-10	7.83E-10
TCHH	3.549300643	1.959675172	1.92E-10	7.86E-10
CLCA2	4.607172966	0.43550573	1.98E-10	8.10E-10
CADM3	-2.167023495	2.156663517	1.99E-10	8.13E-10
ISL2	4.791918019	-0.492600288	2.05E-10	8.36E-10
UPK1B	3.86322209	5.859755248	2.10E-10	8.56E-10
CEACAM5	5.774034552	5.03303332	2.12E-10	8.63E-10
FOXA1	3.34359761	4.632071775	2.21E-10	8.99E-10
ABCA4	2.336820247	2.696090944	2.22E-10	9.00E-10
CASP14	6.158286062	1.844153952	2.24E-10	9.07E-10
ARHGDIG	4.030552824	0.895146083	2.26E-10	9.18E-10
FXYD3	2.245092965	6.690494205	2.31E-10	9.38E-10
DNAJC5B	3.107858041	0.464666527	2.39E-10	9.68E-10
LRTM2	4.40392542	0.3640913	2.42E-10	9.80E-10
KIAA1549L	2.922398477	1.991569076	2.52E-10	1.02E-09
PDX1	5.637986392	-0.662438863	2.67E-10	1.07E-09
HIST1H2BM	3.60848	-2.108908897	2.70E-10	1.09E-09
SLC16A10	2.05843281	2.484974512	2.71E-10	1.09E-09
IGF2BP1	4.682598281	2.278407174	2.77E-10	1.11E-09
SOX11	5.054826804	2.320110828	2.78E-10	1.12E-09
TMEM249	2.176873482	-1.532853099	2.88E-10	1.16E-09
DLX2	5.743712658	0.768629332	2.90E-10	1.16E-09
CKM	2.417414715	0.177731469	3.03E-10	1.21E-09
NXF3	-2.010391951	1.532926843	3.18E-10	1.27E-09
CCR3	3.062926877	-1.047598627	3.19E-10	1.27E-09
TRIM43	5.193637156	-1.390222989	3.34E-10	1.33E-09
DLL3	3.918139203	1.426778518	3.39E-10	1.35E-09
NKX2-8	3.891728126	-1.144949527	3.41E-10	1.36E-09
PADI2	2.199211441	4.958468499	3.43E-10	1.36E-09
MUC21	4.624315149	-0.146767332	3.45E-10	1.37E-09
FGF3	8.065213377	2.240910103	3.50E-10	1.39E-09
IBSP	3.249785567	-0.547971605	3.57E-10	1.41E-09
LTB	2.351712619	4.441077739	3.76E-10	1.49E-09
NRG3	-2.302917506	-0.57444809	3.77E-10	1.49E-09
FBN2	2.990601264	6.334803145	3.83E-10	1.51E-09
IL1R2	2.135898249	3.441263931	4.04E-10	1.59E-09
LRP2	4.207478982	3.588000272	4.18E-10	1.65E-09
NT5DC4	2.587942618	-1.314795785	4.22E-10	1.66E-09
AC011479.1	2.236262297	-0.13607011	4.33E-10	1.70E-09
FBP2	3.354276024	-1.718291486	4.33E-10	1.71E-09
KRTAP2-3	4.75032941	-0.125912079	4.44E-10	1.74E-09
CLLU1OS	3.645748285	-1.939850659	4.47E-10	1.75E-09
ACY3	2.341135462	3.477527107	4.53E-10	1.78E-09
CALCB	5.911409173	3.141930723	4.75E-10	1.86E-09
PRAP1	3.546963413	2.391863775	4.83E-10	1.89E-09
KCNK9	3.511497504	0.407994242	4.85E-10	1.90E-09
LHFPL5	3.706271962	-1.100291882	4.89E-10	1.91E-09
APOC1	2.116055201	5.358982021	4.93E-10	1.93E-09
TLX3	5.371403736	0.089672117	4.97E-10	1.94E-09
MCEMP1	2.592813294	-0.39977655	5.00E-10	1.95E-09
KRT31	7.301486232	2.970375579	5.03E-10	1.97E-09
DLX1	5.547085864	0.951436116	5.05E-10	1.97E-09
IVL	7.100498318	2.184742397	5.08E-10	1.98E-09
HAVCR1	4.42183138	0.241874819	5.19E-10	2.02E-09
SLPI	2.59568577	10.08667001	5.39E-10	2.10E-09
SCGB2A2	6.628423533	5.931492512	5.71E-10	2.22E-09
SSC4D	2.205795598	2.878732068	5.82E-10	2.26E-09
BEST3	4.914059906	0.066326283	5.91E-10	2.29E-09
C1orf127	2.146321404	-0.317511911	5.92E-10	2.29E-09
OFCC1	4.62270805	-2.288620273	6.17E-10	2.39E-09
TBX10	4.211294801	-1.271631234	6.28E-10	2.42E-09
GRM8	2.82225217	1.095325659	6.51E-10	2.51E-09
PMCH	4.946394355	-0.578872315	6.59E-10	2.54E-09
TMPRSS4-AS1	2.579305291	-3.111898831	6.62E-10	2.55E-09
ETV4	2.090136824	5.468356188	6.70E-10	2.58E-09
ITGB6	2.291028461	5.423474686	6.73E-10	2.59E-09
CLIC3	2.154670068	3.783391532	6.73E-10	2.59E-09
GPX2	4.619394454	5.085754459	6.90E-10	2.65E-09
NLRP7	3.686926755	0.822873429	6.93E-10	2.67E-09
PAX9	3.399580367	3.003081495	7.12E-10	2.73E-09
GLYATL3	5.801082182	-0.025447246	7.18E-10	2.75E-09
CLRN3	3.660769546	-0.372633015	7.22E-10	2.77E-09
SYCE3	2.573447851	0.238478289	7.31E-10	2.80E-09
AVPR1B	3.297444241	0.516017167	7.92E-10	3.03E-09
CABP7	2.143478661	0.464300297	8.14E-10	3.11E-09
SPRR2D	7.768336568	2.637769738	8.40E-10	3.20E-09
ZIC5	6.868167651	1.235909511	8.80E-10	3.35E-09
MT3	3.285203698	2.764754171	8.93E-10	3.39E-09
AMER2	-2.333985466	-1.47801589	8.95E-10	3.40E-09
UGT3A2	3.840940427	0.622106365	9.07E-10	3.44E-09
SOHLH1	5.656071434	0.566831241	9.55E-10	3.62E-09
EPS8L3	3.857050833	2.362775433	9.83E-10	3.72E-09
LGSN	4.10782327	1.456205805	1.00E-09	3.79E-09
GPR83	3.215495638	1.495452682	1.01E-09	3.81E-09
LYG2	2.252331758	-0.872843387	1.02E-09	3.86E-09
PADI1	3.761291733	2.039495727	1.05E-09	3.97E-09
PTPRN	2.43005642	0.279361134	1.07E-09	4.05E-09
TRIM17	2.154376597	3.474478253	1.09E-09	4.10E-09
CDH15	2.765652742	0.277565962	1.13E-09	4.25E-09
SPRR1A	7.126514066	1.435643952	1.18E-09	4.44E-09
TTC6	3.181496937	0.981484725	1.23E-09	4.60E-09
GRB14	2.536624177	3.547288995	1.25E-09	4.69E-09
XG	2.7966933	3.162317924	1.29E-09	4.84E-09
GJB5	3.044885067	0.985289202	1.32E-09	4.93E-09
NKX2-2	6.929925441	-0.408118662	1.39E-09	5.20E-09
GPR87	2.987593169	0.132418707	1.42E-09	5.31E-09
TDO2	2.487380491	1.642879612	1.43E-09	5.33E-09
GNG13	4.659641045	-1.367405131	1.51E-09	5.62E-09
EREG	3.908424506	1.393761981	1.52E-09	5.67E-09
MYH7	3.477628974	-0.885298028	1.53E-09	5.68E-09
C19orf84	3.166716262	-0.474039043	1.64E-09	6.08E-09
ONECUT1	4.248748444	-1.75770384	1.65E-09	6.12E-09
SMIM22	2.098468868	6.184344785	1.76E-09	6.50E-09
CCNA1	2.562068476	5.571036599	1.78E-09	6.56E-09
SCGB1D1	7.252524654	3.415384436	1.80E-09	6.64E-09
SPHKAP	-2.442939893	-2.968883401	1.83E-09	6.75E-09
ADTRP	2.582610437	0.712362308	1.83E-09	6.76E-09
BIRC7	3.144210482	0.961466646	1.90E-09	6.99E-09
TMEM213	3.454527239	1.852863607	1.98E-09	7.28E-09
KIR2DL1	-2.107371686	-2.459098467	2.04E-09	7.49E-09
PRSS3	3.829066288	0.838812571	2.05E-09	7.51E-09
FGF4	8.572191268	2.232317986	2.07E-09	7.60E-09
ONECUT3	3.99307138	0.74806182	2.19E-09	8.03E-09
MYOD1	5.843284847	-0.942751404	2.26E-09	8.27E-09
OR5AU1	3.779278217	-2.870542971	2.33E-09	8.52E-09
LRP4	2.748101992	6.126059027	2.46E-09	8.99E-09
DKK4	8.139577536	7.213541289	2.58E-09	9.40E-09
NTSR1	3.532985449	-0.062973688	2.59E-09	9.43E-09
GJB2	2.333482138	5.128720767	2.72E-09	9.89E-09
SLC39A5	3.242765264	1.180588349	2.73E-09	9.92E-09
SPRR2A	6.18432152	1.420470766	2.84E-09	1.03E-08
CPA5	2.969562354	-1.184299364	2.89E-09	1.05E-08
MYADML2	2.243651361	-1.986675473	2.90E-09	1.05E-08
LHB	2.039843173	-0.97049732	2.96E-09	1.07E-08
TMC5	2.072662759	5.530847353	3.00E-09	1.08E-08
P2RX5	2.15685704	0.541609933	3.10E-09	1.12E-08
CLEC18B	2.289990385	-0.192245905	3.16E-09	1.14E-08
TNF	2.31570887	2.485212741	3.17E-09	1.14E-08
SYT5	2.952564573	2.50906714	3.23E-09	1.16E-08
KCNH3	2.19593759	5.304325487	3.25E-09	1.17E-08
CHST13	2.310936508	0.157021138	3.62E-09	1.30E-08
KRT79	6.347639591	-0.485229662	3.66E-09	1.31E-08
AMBP	3.709792255	3.434311516	3.67E-09	1.32E-08
SLC22A31	3.341356402	1.558507885	3.67E-09	1.32E-08
RNASE10	3.210027075	-1.745095777	3.71E-09	1.33E-08
CCDC185	3.181698851	-2.221188344	3.93E-09	1.41E-08
POU3F2	3.692677702	0.129469561	3.93E-09	1.41E-08
TFAP2B	4.451913919	1.179464723	3.97E-09	1.42E-08
ALPK2	3.048903086	0.868495044	4.07E-09	1.46E-08
CCL20	2.910138039	3.985496396	4.12E-09	1.47E-08
CST1	5.560814055	6.489732146	4.32E-09	1.54E-08
DEFB4A	4.293724294	-0.639763423	4.33E-09	1.54E-08
HAS3	2.244176032	3.833776727	4.39E-09	1.56E-08
KLK14	2.706250112	2.854718928	4.77E-09	1.69E-08
WFDC12	3.922461998	-2.494176567	4.81E-09	1.71E-08
GCGR	4.744387348	1.192548251	4.82E-09	1.71E-08
GBP5	2.271152872	4.511043607	4.98E-09	1.76E-08
SGK2	2.062205461	3.093362663	5.12E-09	1.81E-08
SIM1	4.846375208	-0.491277725	5.20E-09	1.83E-08
GDA	2.563217471	5.565770856	5.30E-09	1.87E-08
TREML2	3.330806676	-0.046980321	5.34E-09	1.88E-08
SPINK6	7.318529516	1.250090283	5.39E-09	1.90E-08
PIGR	3.437591535	10.32985863	5.43E-09	1.91E-08
ELOVL3	2.7683029	0.619763252	5.44E-09	1.91E-08
DDC	4.425905838	0.921504451	5.47E-09	1.92E-08
ALPI	4.758420059	-1.251374761	5.49E-09	1.93E-08
CALML3	6.622470367	4.067372006	5.60E-09	1.96E-08
FOXI1	5.676628573	0.739891841	5.62E-09	1.97E-08
DSG4	5.194756619	-0.334487339	5.73E-09	2.01E-08
AMBN	9.299143456	2.358362326	5.75E-09	2.01E-08
PGLYRP3	5.185590695	-1.596139292	5.82E-09	2.04E-08
NKX2-1	8.173928114	2.315100189	5.84E-09	2.04E-08
WNT7A	3.433992899	6.076021376	5.97E-09	2.09E-08
TMEM171	2.651497049	-0.263419796	6.08E-09	2.12E-08
OTOA	2.689920966	-0.048662513	6.31E-09	2.20E-08
DEFB126	5.215177083	-1.268381229	6.39E-09	2.23E-08
IDO1	2.199023629	6.270132551	6.43E-09	2.24E-08
VSIG8	3.773648075	2.363526686	6.47E-09	2.25E-08
UGT1A6	6.234766247	1.123053855	6.56E-09	2.28E-08
AQP10	-2.356428639	-1.619863131	6.78E-09	2.35E-08
EDN2	2.21672223	3.356648355	7.12E-09	2.46E-08
ODAM	4.9978001	3.104618763	7.15E-09	2.47E-08
MT1G	2.660117252	4.808369959	7.42E-09	2.56E-08
TKTL1	5.47302081	2.949417162	7.63E-09	2.63E-08
CTCFL	5.813327798	2.823233752	7.71E-09	2.66E-08
NKX6-3	5.26631057	1.06912437	7.91E-09	2.72E-08
LHX5	3.879610136	-1.847134079	7.93E-09	2.73E-08
RGR	4.319407898	-0.064899581	7.97E-09	2.74E-08
SLCO6A1	4.79908936	-1.947624993	8.02E-09	2.76E-08
ANK1	2.233845567	2.481962322	8.04E-09	2.76E-08
SPRR3	7.269457204	3.391768897	8.07E-09	2.77E-08
SYT13	3.191809433	3.498007187	8.11E-09	2.79E-08
LY6K	2.541800275	2.171804592	8.33E-09	2.86E-08
CHRNG	2.593620495	-1.324564914	8.35E-09	2.86E-08
HSPA6	2.8975066	4.035186365	8.63E-09	2.96E-08
KRT3	3.622035516	-2.531895835	8.75E-09	3.00E-08
CGB2	4.971086649	-2.514678649	8.77E-09	3.00E-08
ATP6V0D2	2.519753583	-0.902502359	8.84E-09	3.02E-08
BEX5	2.876446131	5.482179286	8.85E-09	3.03E-08
EFCAB8	2.296108764	-0.759561074	8.90E-09	3.04E-08
TREH	2.353871813	0.222989008	8.95E-09	3.06E-08
CXCL17	3.196324537	6.153277568	9.08E-09	3.10E-08
TAC3	3.326637372	0.118068678	9.28E-09	3.17E-08
DLX5	2.022514113	7.187199785	9.64E-09	3.28E-08
C1QTNF12	2.179348907	1.603367499	9.69E-09	3.30E-08
RAPSN	2.657638559	0.614423886	1.00E-08	3.41E-08
ASCL5	3.093569913	1.21121046	1.02E-08	3.47E-08
METTL7B	2.222477071	3.371396787	1.03E-08	3.49E-08
ERVV-2	4.132722312	-1.730670886	1.04E-08	3.53E-08
UGT3A1	5.612607183	0.570360185	1.06E-08	3.60E-08
KRT6C	5.413812303	0.521571661	1.13E-08	3.82E-08
KCP	2.318035781	3.878907197	1.16E-08	3.91E-08
PSORS1C2	4.373548073	1.485813599	1.17E-08	3.95E-08
ANKS4B	4.018028322	0.532146175	1.22E-08	4.09E-08
CPA4	2.979695948	1.744897526	1.22E-08	4.12E-08
HOXC13	5.994380837	0.437264188	1.24E-08	4.16E-08
OTOF	2.763585113	0.588453668	1.25E-08	4.20E-08
KRTAP4-1	5.082430673	-1.812414379	1.31E-08	4.39E-08
CLCA4	3.367491911	0.098020928	1.34E-08	4.49E-08
SLC35D3	5.167960968	-0.41432482	1.35E-08	4.53E-08
C3orf30	4.00372643	-1.520939068	1.37E-08	4.59E-08
MT1H	3.224597018	2.248038243	1.42E-08	4.73E-08
CXCL10	2.112156331	4.688432851	1.42E-08	4.75E-08
LTK	2.322515183	1.704859845	1.48E-08	4.94E-08
UPK1A	3.104347946	-0.198188237	1.48E-08	4.95E-08
INSL4	5.844626077	-0.735892849	1.49E-08	4.95E-08
KLK12	3.834404138	2.010914	1.49E-08	4.98E-08
PLPP4	2.576970645	1.853333682	1.50E-08	5.00E-08
SLC5A12	3.290178577	-0.091332871	1.53E-08	5.10E-08
ADAM2	4.617544186	-1.278754434	1.57E-08	5.23E-08
HIST1H3C	3.175034509	-1.625402321	1.58E-08	5.26E-08
HCN4	2.225896295	0.54525918	1.59E-08	5.29E-08
OVOL3	2.023013352	-1.951829254	1.63E-08	5.41E-08
PROM1	2.075797286	6.882398135	1.63E-08	5.42E-08
LEMD1	2.602518005	2.868683374	1.64E-08	5.44E-08
FCRL2	2.934262621	0.682483862	1.73E-08	5.72E-08
HES2	2.03237399	3.885980015	1.73E-08	5.75E-08
SLC13A2	4.834717806	0.540307367	1.80E-08	5.96E-08
MAGEA10	7.034047482	0.503496371	1.81E-08	5.97E-08
MCCD1	5.307414652	-0.095524734	1.85E-08	6.10E-08
SMC1B	2.443035909	0.624556084	1.89E-08	6.24E-08
PLA2G10	2.095455142	0.756184358	2.03E-08	6.69E-08
CHRND	2.758645013	-1.25191205	2.05E-08	6.73E-08
A2ML1	2.771510627	2.754480786	2.07E-08	6.80E-08
CDH18	5.072238549	1.480663619	2.08E-08	6.82E-08
NXPH1	3.945679955	-1.826726035	2.13E-08	6.99E-08
SERPINA1	2.42261586	8.870901889	2.23E-08	7.30E-08
SEZ6L	4.641471951	3.088172975	2.26E-08	7.38E-08
HRH3	4.281999524	-1.660688758	2.28E-08	7.45E-08
MYCNOS	2.23456674	-0.664454161	2.28E-08	7.46E-08
SHD	3.440531098	-0.397373457	2.44E-08	7.94E-08
SOX14	5.300530655	-0.171758873	2.50E-08	8.13E-08
AMTN	7.997458378	0.961456302	2.53E-08	8.21E-08
NR0B2	4.467221849	-0.042690624	2.64E-08	8.58E-08
INSM1	4.927131969	0.528573264	2.69E-08	8.73E-08
HBQ1	3.367617272	-1.071541959	2.77E-08	8.98E-08
MAGEA9B	6.497047214	-0.67000682	2.79E-08	9.05E-08
EPHA8	4.261701867	0.034261851	2.82E-08	9.11E-08
MLNR	2.089066379	-1.791969358	2.82E-08	9.12E-08
BECN2	2.502725981	-2.389878464	2.98E-08	9.63E-08
SEMG2	4.651895119	-2.721028373	3.19E-08	1.03E-07
FFAR1	-2.047295848	-2.764175341	3.24E-08	1.04E-07
GTSF1L	2.713904705	-2.753742852	3.24E-08	1.04E-07
RPTN	8.224824116	1.792470104	3.33E-08	1.07E-07
LCN1	-2.055480702	-1.763237792	3.39E-08	1.09E-07
PDCD1	2.06733758	2.104009365	3.47E-08	1.11E-07
ALPP	3.606215814	5.463559632	3.57E-08	1.14E-07
CERS1	2.160449216	1.776864557	3.64E-08	1.16E-07
PRSS50	3.205588737	2.674709077	3.68E-08	1.18E-07
TMEM114	2.652760514	-0.834993125	3.69E-08	1.18E-07
SPINK4	3.255949362	-0.683603104	3.73E-08	1.19E-07
NDST4	-2.166148598	-2.783120574	3.77E-08	1.20E-07
MIA	3.348792005	0.76157593	3.78E-08	1.21E-07
DPPA2	5.456963598	0.315025412	3.95E-08	1.26E-07
DPEP1	3.414977245	3.891886165	3.95E-08	1.26E-07
CT45A10	6.184043368	-0.999803952	3.96E-08	1.26E-07
TCHHL1	6.273862542	-0.988255917	4.12E-08	1.31E-07
GALNT14	2.445447896	4.395429216	4.17E-08	1.33E-07
DSG1	4.464696541	-0.415235463	4.20E-08	1.33E-07
TFF1	4.423862519	2.1740343	4.21E-08	1.34E-07
KRT17	2.704218984	7.387811471	4.28E-08	1.36E-07
SPINK8	3.573458213	-2.098535021	4.29E-08	1.36E-07
CCDC155	2.504681714	-0.516407359	4.44E-08	1.41E-07
FGF21	3.907060321	-2.367971777	4.52E-08	1.43E-07
CRYBA4	4.553536033	0.707425503	4.53E-08	1.43E-07
SHISA8	2.670636552	0.66420211	4.56E-08	1.44E-07
APLP1	2.076632496	4.460727623	4.56E-08	1.44E-07
COX6B2	2.102999538	0.009946604	4.58E-08	1.45E-07
CXCL9	2.630868366	5.09760484	4.59E-08	1.45E-07
DSCR4	4.880547643	-1.124710659	4.80E-08	1.52E-07
SLCO1A2	3.630821595	-0.543888891	4.91E-08	1.55E-07
FOXA3	2.780566888	2.127926813	5.42E-08	1.70E-07
GPA33	2.650483185	-0.091970504	5.44E-08	1.71E-07
SCGB2A1	2.774915635	8.926751665	5.48E-08	1.72E-07
WNT3A	2.957223567	0.825112147	5.56E-08	1.74E-07
LHX3	7.132075883	-0.176817365	5.59E-08	1.75E-07
NMUR2	2.461400611	0.66332014	5.60E-08	1.75E-07
FAM83C	3.222421129	-0.798881396	5.60E-08	1.76E-07
HMX1	6.015069276	-0.318958551	5.88E-08	1.84E-07
C9orf135	-2.182477277	0.721811896	5.92E-08	1.85E-07
GRIN2B	3.06736059	0.160790967	6.19E-08	1.93E-07
CGB3	4.08108334	-2.506552982	6.28E-08	1.96E-07
CLDN17	5.910023216	-1.86358219	6.31E-08	1.97E-07
NKAIN4	2.964345449	3.14733167	6.33E-08	1.97E-07
LRRTM1	2.71513452	5.419405764	6.46E-08	2.01E-07
S100A7A	6.300691122	-0.95931131	6.83E-08	2.12E-07
HORMAD1	3.756061968	0.339853505	6.94E-08	2.15E-07
OSTN	-2.260535522	-2.718188134	7.04E-08	2.18E-07
COL17A1	2.375642554	3.608721662	7.12E-08	2.21E-07
ANKRD2	2.606984777	-0.095624618	7.23E-08	2.24E-07
OR1F1	2.963312136	-1.772194831	7.31E-08	2.26E-07
CLDN9	2.711797411	3.507377976	7.32E-08	2.26E-07
CHAT	4.869479892	-2.045050752	7.35E-08	2.27E-07
RXFP4	3.086884807	-0.374596655	7.47E-08	2.31E-07
CACNA1S	5.548861435	1.08310473	7.62E-08	2.35E-07
ATP12A	3.559565338	0.35078414	7.91E-08	2.43E-07
B4GALNT2	4.194271131	-0.06126257	8.07E-08	2.48E-07
MAGEA4	7.558006264	2.610005526	8.16E-08	2.51E-07
FAM25A	4.473411753	-2.672171901	8.51E-08	2.61E-07
ROS1	3.51197178	0.130426062	8.52E-08	2.61E-07
PLA2G2F	3.03351516	-1.143614628	9.07E-08	2.77E-07
HRASLS	2.073630932	1.293561226	9.10E-08	2.78E-07
SORCS3	-2.001673097	-1.010324886	9.23E-08	2.82E-07
EEF1A2	4.498501819	5.424017846	9.25E-08	2.82E-07
CACNA1I	2.621741149	1.185752014	9.30E-08	2.84E-07
TNIP3	2.19486869	0.124272414	9.50E-08	2.89E-07
DEFA5	11.72561161	4.68789803	9.77E-08	2.97E-07
NLRP2	2.870011105	5.674898541	9.93E-08	3.02E-07
FAT2	2.351910341	4.200209243	1.02E-07	3.10E-07
KRTAP1-3	4.752500867	-2.263274428	1.04E-07	3.14E-07
LMO1	3.470964469	0.81886022	1.06E-07	3.20E-07
DISP3	2.418669899	2.465053301	1.07E-07	3.23E-07
SLC5A1	2.6958788	4.099512755	1.07E-07	3.24E-07
SLC7A10	3.844559108	-0.022150599	1.09E-07	3.30E-07
CLDN19	4.699623217	0.668128681	1.10E-07	3.32E-07
PROK2	4.005535505	1.060240947	1.10E-07	3.33E-07
ST8SIA2	2.514615068	2.26070981	1.12E-07	3.37E-07
LCN2	2.589359338	8.746990564	1.13E-07	3.39E-07
CXCL1	2.662804486	4.615343847	1.13E-07	3.39E-07
FGF19	4.288105701	3.294325263	1.13E-07	3.40E-07
OTOS	4.826826593	-0.146728222	1.15E-07	3.47E-07
ATP1A3	2.115500567	0.792840812	1.23E-07	3.71E-07
PRODH	2.803516545	2.602618466	1.23E-07	3.71E-07
CYP4F11	2.299169203	3.358313568	1.27E-07	3.82E-07
FOXE3	2.853332143	-1.773110686	1.27E-07	3.82E-07
SFTPA2	2.825874345	-0.335018451	1.29E-07	3.88E-07
PCSK1	3.53794977	1.844910563	1.30E-07	3.89E-07
PLEKHS1	2.399309456	5.638458367	1.30E-07	3.90E-07
S100A3	2.905441925	3.588200244	1.30E-07	3.91E-07
MS4A15	2.921805228	-0.242420003	1.32E-07	3.95E-07
ST8SIA5	2.068991954	0.904545746	1.34E-07	4.00E-07
SLCO4C1	2.384064531	0.016585248	1.39E-07	4.14E-07
DLGAP3	2.481138845	2.092339666	1.40E-07	4.20E-07
MMP13	3.683058922	-1.084308102	1.42E-07	4.25E-07
CTSE	3.554073941	2.65262577	1.42E-07	4.25E-07
CD1A	2.308291707	0.957701681	1.43E-07	4.28E-07
MSX1	2.217833861	8.975228776	1.44E-07	4.30E-07
CRYGC	6.202800614	-0.701948721	1.45E-07	4.34E-07
IGFBPL1	2.32127864	0.708261311	1.51E-07	4.51E-07
CP	2.098778545	7.767701313	1.52E-07	4.53E-07
CDC20B	3.563869754	4.323616424	1.54E-07	4.57E-07
OLFM4	4.398793076	6.549407267	1.58E-07	4.69E-07
IGLON5	3.037087459	1.737101241	1.59E-07	4.72E-07
IGLL1	3.666397899	-0.883044876	1.63E-07	4.84E-07
AC083902.2	2.682155508	2.566409822	1.67E-07	4.95E-07
ZAR1	3.767431268	-2.865353765	1.72E-07	5.10E-07
BPIFB1	3.926899108	3.325271465	1.80E-07	5.33E-07
FAM71F1	2.256604378	-1.275676347	1.85E-07	5.48E-07
PPP1R14D	2.051106931	-0.198044437	1.86E-07	5.49E-07
HTR6	3.258644099	-0.62982665	1.86E-07	5.50E-07
TMPRSS11D	4.228701927	-1.022031367	1.93E-07	5.69E-07
CYP26A1	3.091215851	1.891189536	1.99E-07	5.87E-07
TBATA	3.627950551	-2.859210773	2.03E-07	5.97E-07
TBX18	2.889599557	4.139068815	2.10E-07	6.17E-07
KCNJ6	2.332913668	-0.430924301	2.14E-07	6.28E-07
BMP5	4.606298793	0.410772899	2.16E-07	6.34E-07
OPRPN	5.66653274	-1.361124122	2.27E-07	6.64E-07
MATN4	2.139470745	0.204688798	2.28E-07	6.66E-07
MUC5B	3.674491866	8.758650819	2.29E-07	6.69E-07
MYH1	-2.021618197	-2.995577368	2.33E-07	6.80E-07
SPAG6	-2.386104005	1.510615366	2.33E-07	6.82E-07
MSMB	4.087907054	0.521537866	2.42E-07	7.06E-07
CCL24	2.547526911	-0.366057189	2.50E-07	7.28E-07
KRT33A	4.065258542	-2.579160537	2.51E-07	7.31E-07
BNIPL	2.025188651	2.365777556	2.52E-07	7.31E-07
ADGRA1	-2.416713495	-1.250534188	2.53E-07	7.34E-07
PAGE2B	5.089146601	-0.51177987	2.53E-07	7.35E-07
[truncated: 633 more rows]
