# Supplementary material for: Screening of prognostic biomarkers for endometrial carcinoma based on a ceRNA network
Source: PeerJ. 2018 Dec 10;6:e6091. doi: 10.7717/peerj.6091 (PMC6292375; doi:10.7717/peerj.6091)
Supplement: Table S2 [file peerj-06-6091-s002.zip › Table S2/lncRNA_miRNA.xlsx]

## Sheet: lncRNA_miRNA
lncRNA	miRNA
KIAA0087	hsa-mir-96
KIAA0087	hsa-mir-141
KIAA0087	hsa-mir-200a
KIAA0087	hsa-mir-145
KIAA0087	hsa-mir-195
KIAA0087	hsa-mir-424
KIAA0087	hsa-mir-182
KIAA0087	hsa-mir-183
KIAA0087	hsa-mir-429
KIAA0087	hsa-mir-204
KIAA0087	hsa-mir-211
KIAA0087	hsa-mir-383
LINC00470	hsa-mir-140
LINC00470	hsa-mir-141
LINC00470	hsa-mir-200a
LINC00470	hsa-mir-143
LINC00470	hsa-mir-145
LINC00470	hsa-mir-195
LINC00470	hsa-mir-424
LINC00470	hsa-mir-429
LINC00470	hsa-mir-216b
LINC00470	hsa-mir-508
LINC00470	hsa-mir-122
LINC00470	hsa-mir-383
AGAP11	hsa-mir-106a
AGAP11	hsa-mir-141
AGAP11	hsa-mir-200a
AGAP11	hsa-mir-143
AGAP11	hsa-mir-145
AGAP11	hsa-mir-195
AGAP11	hsa-mir-424
AGAP11	hsa-mir-182
AGAP11	hsa-mir-204
AGAP11	hsa-mir-211
AGAP11	hsa-mir-205
AGAP11	hsa-mir-216b
C2orf48	hsa-mir-106a
C2orf48	hsa-mir-143
C2orf48	hsa-mir-195
C2orf48	hsa-mir-424
C2orf48	hsa-mir-183
C2orf48	hsa-mir-204
C2orf48	hsa-mir-211
C2orf48	hsa-mir-122
LINC00483	hsa-mir-106a
LINC00483	hsa-mir-96
LINC00483	hsa-mir-182
LINC00483	hsa-mir-183
LINC00483	hsa-mir-215
LINC00483	hsa-mir-216b
LINC00483	hsa-mir-122
CMAHP	hsa-mir-96
CMAHP	hsa-mir-141
CMAHP	hsa-mir-200a
CMAHP	hsa-mir-145
CMAHP	hsa-mir-195
CMAHP	hsa-mir-424
CMAHP	hsa-mir-182
CMAHP	hsa-mir-183
CMAHP	hsa-mir-215
CMAHP	hsa-mir-205
CMAHP	hsa-mir-122
C20orf166-AS1	hsa-mir-301b
C20orf166-AS1	hsa-mir-106a
C20orf166-AS1	hsa-mir-183
C20orf166-AS1	hsa-mir-429
C20orf166-AS1	hsa-mir-205
C20orf166-AS1	hsa-mir-425
C20orf166-AS1	hsa-mir-489
C15orf54	hsa-mir-301b
C15orf54	hsa-mir-106a
C15orf54	hsa-mir-143
C15orf54	hsa-mir-195
C15orf54	hsa-mir-424
C15orf54	hsa-mir-182
C15orf54	hsa-mir-429
MIR7-3HG	hsa-mir-145
MIR7-3HG	hsa-mir-204
MIR7-3HG	hsa-mir-211
LINC00314	hsa-mir-106a
LINC00314	hsa-mir-143
LINC00314	hsa-mir-204
LINC00314	hsa-mir-211
LINC00314	hsa-mir-122
AC020907.1	hsa-mir-195
AC020907.1	hsa-mir-424
AC020907.1	hsa-mir-216b
C10orf91	hsa-mir-106a
C10orf91	hsa-mir-140
C10orf91	hsa-mir-143
C10orf91	hsa-mir-429
C10orf91	hsa-mir-204
C10orf91	hsa-mir-211
C10orf91	hsa-mir-122
C17orf77	hsa-mir-106a
C17orf77	hsa-mir-143
C17orf77	hsa-mir-204
C17orf77	hsa-mir-211
C17orf77	hsa-mir-425
C17orf77	hsa-mir-489
WT1-AS	hsa-mir-106a
WT1-AS	hsa-mir-96
WT1-AS	hsa-mir-141
WT1-AS	hsa-mir-200a
WT1-AS	hsa-mir-145
WT1-AS	hsa-mir-195
WT1-AS	hsa-mir-424
WT1-AS	hsa-mir-182
WT1-AS	hsa-mir-429
WT1-AS	hsa-mir-216b
WT1-AS	hsa-mir-363
WT1-AS	hsa-mir-383
LINC00221	hsa-mir-301b
LINC00221	hsa-mir-106a
LINC00221	hsa-mir-96
LINC00221	hsa-mir-140
LINC00221	hsa-mir-143
LINC00221	hsa-mir-182
LINC00221	hsa-mir-204
LINC00221	hsa-mir-211
LINC00221	hsa-mir-508
LINC00221	hsa-mir-363
LINC00523	hsa-mir-141
LINC00523	hsa-mir-200a
LINC00523	hsa-mir-215
LINC00523	hsa-mir-508
LINC00523	hsa-mir-122
BX255923.1	hsa-mir-204
BX255923.1	hsa-mir-211
BX255923.1	hsa-mir-216b
BX255923.1	hsa-mir-363
LINC00336	hsa-mir-96
LINC00336	hsa-mir-100
LINC00336	hsa-mir-143
LINC00336	hsa-mir-145
LINC00336	hsa-mir-216b
AC135178.1	hsa-mir-106a
AC135178.1	hsa-mir-122
AC135178.1	hsa-mir-425
AC135178.1	hsa-mir-489
MUC2	hsa-mir-106a
MUC2	hsa-mir-140
MUC2	hsa-mir-143
MUC2	hsa-mir-145
MUC2	hsa-mir-195
MUC2	hsa-mir-424
MUC2	hsa-mir-182
MUC2	hsa-mir-183
MUC2	hsa-mir-184
MUC2	hsa-mir-215
MUC2	hsa-mir-429
MUC2	hsa-mir-210
MUC2	hsa-mir-122
MUC2	hsa-mir-363
MUC2	hsa-mir-383
RMRP	hsa-mir-122
AC061975.6	hsa-mir-106a
C6orf99	hsa-mir-140
TDRG1	hsa-mir-215
TDRG1	hsa-mir-122
C10orf126	hsa-mir-140
C10orf126	hsa-mir-141
C10orf126	hsa-mir-200a
C10orf126	hsa-mir-215
C10orf126	hsa-mir-508
C10orf126	hsa-mir-363
ADARB2-AS1	hsa-mir-195
ADARB2-AS1	hsa-mir-424
ADARB2-AS1	hsa-mir-205
ADARB2-AS1	hsa-mir-216b
AL391152.1	hsa-mir-143
LINC00488	hsa-mir-96
LINC00488	hsa-mir-215
LINC00488	hsa-mir-205
LINC00488	hsa-mir-216b
LINC00488	hsa-mir-508
LINC00488	hsa-mir-122
MEG3	hsa-mir-301b
MEG3	hsa-mir-106a
MEG3	hsa-mir-96
MEG3	hsa-mir-140
MEG3	hsa-mir-141
MEG3	hsa-mir-200a
MEG3	hsa-mir-143
MEG3	hsa-mir-145
MEG3	hsa-mir-195
MEG3	hsa-mir-424
MEG3	hsa-mir-182
MEG3	hsa-mir-184
MEG3	hsa-mir-215
MEG3	hsa-mir-429
MEG3	hsa-mir-204
MEG3	hsa-mir-211
MEG3	hsa-mir-205
MEG3	hsa-mir-216b
MEG3	hsa-mir-508
MEG3	hsa-mir-122
MEG3	hsa-mir-383
AC104472.1	hsa-mir-143
AC104472.1	hsa-mir-183
AC104472.1	hsa-mir-429
AC104472.1	hsa-mir-204
AC104472.1	hsa-mir-211
AC104472.1	hsa-mir-363
AC104472.1	hsa-mir-425
AC104472.1	hsa-mir-489
AC080037.1	hsa-mir-429
LINC00473	hsa-mir-145
LINC00473	hsa-mir-195
LINC00473	hsa-mir-424
LINC00473	hsa-mir-210
DSCR4-IT1	hsa-mir-204
DSCR4-IT1	hsa-mir-211
DSCR4-IT1	hsa-mir-508
WARS2-IT1	hsa-mir-140
WARS2-IT1	hsa-mir-143
WARS2-IT1	hsa-mir-195
WARS2-IT1	hsa-mir-424
WARS2-IT1	hsa-mir-216b
LINC00393	hsa-mir-106a
LINC00393	hsa-mir-215
TSSC1-IT1	hsa-mir-141
TSSC1-IT1	hsa-mir-200a
TSSC1-IT1	hsa-mir-143
TSSC1-IT1	hsa-mir-183
LINC00337	hsa-mir-106a
LINC00337	hsa-mir-145
LINC00337	hsa-mir-182
LINC00337	hsa-mir-216b
LINC00337	hsa-mir-383
LINC00237	hsa-mir-143
LINC00237	hsa-mir-205
LINC00113	hsa-mir-145
ABHD11-AS1	hsa-mir-182
HAR1A	hsa-mir-216b
HAR1A	hsa-mir-122
NAALADL2-AS2	hsa-mir-183
SOX21-AS1	hsa-mir-301b
SOX21-AS1	hsa-mir-425
SOX21-AS1	hsa-mir-489
LINC00355	hsa-mir-140
LINC00355	hsa-mir-141
LINC00355	hsa-mir-200a
LINC00355	hsa-mir-195
LINC00355	hsa-mir-424
LINC00355	hsa-mir-122
AL713998.1	hsa-mir-141
AL713998.1	hsa-mir-200a
AL713998.1	hsa-mir-383
MIR4500HG	hsa-mir-301b
MIR4500HG	hsa-mir-96
MIR4500HG	hsa-mir-141
MIR4500HG	hsa-mir-200a
MIR4500HG	hsa-mir-143
MIR4500HG	hsa-mir-195
MIR4500HG	hsa-mir-424
MIR4500HG	hsa-mir-182
MIR4500HG	hsa-mir-215
MIR4500HG	hsa-mir-204
MIR4500HG	hsa-mir-211
MIR4500HG	hsa-mir-216b
MIR4500HG	hsa-mir-363
MIR4500HG	hsa-mir-383
HCG23	hsa-mir-106a
HCG23	hsa-mir-145
HCG23	hsa-mir-215
LINC00404	hsa-mir-141
LINC00404	hsa-mir-200a
LINC00404	hsa-mir-195
LINC00404	hsa-mir-424
LINC00443	hsa-mir-301b
LINC00443	hsa-mir-141
LINC00443	hsa-mir-200a
LINC00443	hsa-mir-183
LINC00443	hsa-mir-204
LINC00443	hsa-mir-211
LINC00443	hsa-mir-363
ATXN8OS	hsa-mir-145
ATXN8OS	hsa-mir-183
ATXN8OS	hsa-mir-204
ATXN8OS	hsa-mir-211
ATXN8OS	hsa-mir-205
ATXN8OS	hsa-mir-210
ATXN8OS	hsa-mir-122
FAM41C	hsa-mir-141
FAM41C	hsa-mir-200a
FAM41C	hsa-mir-145
FAM41C	hsa-mir-183
FAM41C	hsa-mir-205
ERVMER61-1	hsa-mir-96
ERVMER61-1	hsa-mir-182
ERVMER61-1	hsa-mir-204
ERVMER61-1	hsa-mir-211
ERVMER61-1	hsa-mir-205
DNM3OS	hsa-mir-301b
DNM3OS	hsa-mir-145
DNM3OS	hsa-mir-204
DNM3OS	hsa-mir-211
MIR205HG	hsa-mir-301b
MIR205HG	hsa-mir-143
MIR205HG	hsa-mir-145
MIR205HG	hsa-mir-183
MIR205HG	hsa-mir-215
MIR205HG	hsa-mir-204
MIR205HG	hsa-mir-211
MIR205HG	hsa-mir-205
MIR205HG	hsa-mir-216b
MIR205HG	hsa-mir-122
MIR205HG	hsa-mir-383
LINC00160	hsa-mir-195
LINC00160	hsa-mir-424
TBL1XR1-AS1	hsa-mir-96
TBL1XR1-AS1	hsa-mir-182
TBL1XR1-AS1	hsa-mir-205
DLX6-AS1	hsa-mir-106a
DLX6-AS1	hsa-mir-100
DLX6-AS1	hsa-mir-141
DLX6-AS1	hsa-mir-200a
DLX6-AS1	hsa-mir-145
DLX6-AS1	hsa-mir-195
DLX6-AS1	hsa-mir-424
DLX6-AS1	hsa-mir-215
DLX6-AS1	hsa-mir-429
DLX6-AS1	hsa-mir-204
DLX6-AS1	hsa-mir-211
DLX6-AS1	hsa-mir-216b
DLX6-AS1	hsa-mir-122
DLX6-AS1	hsa-mir-383
AC110491.1	hsa-mir-140
AC110491.1	hsa-mir-141
AC110491.1	hsa-mir-200a
AC110491.1	hsa-mir-143
AC110491.1	hsa-mir-182
AC110491.1	hsa-mir-215
AC110491.1	hsa-mir-429
AC110491.1	hsa-mir-204
AC110491.1	hsa-mir-211
AC110491.1	hsa-mir-205
AC110491.1	hsa-mir-216b
AC110491.1	hsa-mir-508
AC110491.1	hsa-mir-425
AC110491.1	hsa-mir-489
DSCR10	hsa-mir-195
DSCR10	hsa-mir-424
TLR8-AS1	hsa-mir-140
TLR8-AS1	hsa-mir-182
TLR8-AS1	hsa-mir-204
TLR8-AS1	hsa-mir-211
LINC00028	hsa-mir-195
LINC00028	hsa-mir-424
LINC00028	hsa-mir-204
LINC00028	hsa-mir-211
LINC00028	hsa-mir-383
POU6F2-AS2	hsa-mir-383
BOK-AS1	hsa-mir-184
BOK-AS1	hsa-mir-216b
JAZF1-AS1	hsa-mir-106a
JAZF1-AS1	hsa-mir-143
JAZF1-AS1	hsa-mir-205
JAZF1-AS1	hsa-mir-216b
JAZF1-AS1	hsa-mir-363
MAGI2-AS3	hsa-mir-106a
MAGI2-AS3	hsa-mir-141
MAGI2-AS3	hsa-mir-200a
MAGI2-AS3	hsa-mir-143
MAGI2-AS3	hsa-mir-145
MAGI2-AS3	hsa-mir-195
MAGI2-AS3	hsa-mir-424
MAGI2-AS3	hsa-mir-429
MAGI2-AS3	hsa-mir-204
MAGI2-AS3	hsa-mir-211
MAGI2-AS3	hsa-mir-210
MAGI2-AS3	hsa-mir-216b
MAGI2-AS3	hsa-mir-508
MAGI2-AS3	hsa-mir-122
MAGI2-AS3	hsa-mir-363
MAGI2-AS3	hsa-mir-425
MAGI2-AS3	hsa-mir-489
LINC00458	hsa-mir-141
LINC00458	hsa-mir-200a
LINC00458	hsa-mir-143
LINC00458	hsa-mir-195
LINC00458	hsa-mir-424
LINC00458	hsa-mir-183
LINC00458	hsa-mir-204
LINC00458	hsa-mir-211
LINC00458	hsa-mir-205
LINC00458	hsa-mir-122
LINC00458	hsa-mir-383
LINC00494	hsa-mir-106a
LINC00494	hsa-mir-143
LINC00494	hsa-mir-145
LINC00494	hsa-mir-182
LINC00494	hsa-mir-210
LINC00494	hsa-mir-508
LINC00494	hsa-mir-383
GLIS3-AS1	hsa-mir-100
GLIS3-AS1	hsa-mir-140
DLEU7-AS1	hsa-mir-96
DLEU7-AS1	hsa-mir-195
DLEU7-AS1	hsa-mir-424
DLEU7-AS1	hsa-mir-182
DLEU7-AS1	hsa-mir-215
LINC00211	hsa-mir-301b
LINC00211	hsa-mir-183
LINC00211	hsa-mir-184
LINC00211	hsa-mir-204
LINC00211	hsa-mir-211
LINC00211	hsa-mir-216b
LINC00211	hsa-mir-508
LINC00211	hsa-mir-383
KCNQ1DN	hsa-mir-145
KCNQ1DN	hsa-mir-195
KCNQ1DN	hsa-mir-424
AC112721.1	hsa-mir-195
AC112721.1	hsa-mir-424
AL596188.1	hsa-mir-205
AC107959.1	hsa-mir-301b
AC107959.1	hsa-mir-122
AC107959.1	hsa-mir-383
AL356133.2	hsa-mir-106a
AL356133.2	hsa-mir-383
LSAMP-AS1	hsa-mir-183
PRICKLE2-AS2	hsa-mir-145
PRICKLE2-AS2	hsa-mir-122
ADAMTS9-AS1	hsa-mir-301b
ADAMTS9-AS1	hsa-mir-96
ADAMTS9-AS1	hsa-mir-145
ADAMTS9-AS1	hsa-mir-182
AC002464.1	hsa-mir-215
AC002464.1	hsa-mir-383
PRICKLE2-AS1	hsa-mir-106a
PRICKLE2-AS1	hsa-mir-141
PRICKLE2-AS1	hsa-mir-200a
ADAMTS9-AS2	hsa-mir-301b
ADAMTS9-AS2	hsa-mir-106a
ADAMTS9-AS2	hsa-mir-96
ADAMTS9-AS2	hsa-mir-140
ADAMTS9-AS2	hsa-mir-141
ADAMTS9-AS2	hsa-mir-200a
ADAMTS9-AS2	hsa-mir-143
ADAMTS9-AS2	hsa-mir-145
ADAMTS9-AS2	hsa-mir-182
ADAMTS9-AS2	hsa-mir-183
ADAMTS9-AS2	hsa-mir-184
ADAMTS9-AS2	hsa-mir-204
ADAMTS9-AS2	hsa-mir-211
ADAMTS9-AS2	hsa-mir-205
ADAMTS9-AS2	hsa-mir-216b
ADAMTS9-AS2	hsa-mir-122
ADAMTS9-AS2	hsa-mir-363
AC092422.1	hsa-mir-195
AC092422.1	hsa-mir-424
AC092422.1	hsa-mir-383
ALDH1L1-AS2	hsa-mir-301b
ALDH1L1-AS2	hsa-mir-106a
ALDH1L1-AS2	hsa-mir-145
ALDH1L1-AS2	hsa-mir-195
ALDH1L1-AS2	hsa-mir-424
ALDH1L1-AS2	hsa-mir-210
ALDH1L1-AS2	hsa-mir-508
MIR210HG	hsa-mir-106a
MIR210HG	hsa-mir-145
MIR210HG	hsa-mir-195
MIR210HG	hsa-mir-424
MIR210HG	hsa-mir-182
MIR210HG	hsa-mir-216b
MIR210HG	hsa-mir-122
OXCT1-AS1	hsa-mir-106a
OXCT1-AS1	hsa-mir-195
OXCT1-AS1	hsa-mir-424
ARHGEF38-IT1	hsa-mir-143
ARHGEF38-IT1	hsa-mir-425
ARHGEF38-IT1	hsa-mir-489
LINC00491	hsa-mir-145
LINC00491	hsa-mir-184
LINC00491	hsa-mir-429
LINC00491	hsa-mir-204
LINC00491	hsa-mir-211
LINC00491	hsa-mir-216b
LINC00491	hsa-mir-122
NKX2-1-AS1	hsa-mir-301b
NKX2-1-AS1	hsa-mir-96
NKX2-1-AS1	hsa-mir-145
NKX2-1-AS1	hsa-mir-182
NKX2-1-AS1	hsa-mir-204
NKX2-1-AS1	hsa-mir-211
LINC00051	hsa-mir-140
LINC00051	hsa-mir-183
LINC00051	hsa-mir-205
LINC00051	hsa-mir-363
NAV2-AS2	hsa-mir-96
NAV2-AS2	hsa-mir-182
NAV2-AS2	hsa-mir-204
NAV2-AS2	hsa-mir-211
NAV2-AS2	hsa-mir-122
C8orf49	hsa-mir-301b
C8orf49	hsa-mir-106a
C8orf49	hsa-mir-100
C8orf49	hsa-mir-143
C8orf49	hsa-mir-195
C8orf49	hsa-mir-424
C8orf49	hsa-mir-184
C8orf49	hsa-mir-429
C8orf49	hsa-mir-508
C8orf49	hsa-mir-122
C8orf49	hsa-mir-363
RMST	hsa-mir-301b
RMST	hsa-mir-96
RMST	hsa-mir-145
RMST	hsa-mir-195
RMST	hsa-mir-424
RMST	hsa-mir-182
RMST	hsa-mir-429
RMST	hsa-mir-204
RMST	hsa-mir-211
RMST	hsa-mir-205
RMST	hsa-mir-508
RMST	hsa-mir-363
RMST	hsa-mir-425
RMST	hsa-mir-489
RERG-IT1	hsa-mir-182
AL354707.1	hsa-mir-216b
NOVA1-AS1	hsa-mir-216b
NOVA1-AS1	hsa-mir-425
NOVA1-AS1	hsa-mir-489
DIO3OS	hsa-mir-106a
DIO3OS	hsa-mir-143
DIO3OS	hsa-mir-215
DIO3OS	hsa-mir-204
DIO3OS	hsa-mir-211
DIO3OS	hsa-mir-508
DIO3OS	hsa-mir-122
DIO3OS	hsa-mir-383
FRMD6-AS2	hsa-mir-96
FRMD6-AS2	hsa-mir-143
FRMD6-AS2	hsa-mir-182
FRMD6-AS2	hsa-mir-184
FRMD6-AS2	hsa-mir-204
FRMD6-AS2	hsa-mir-211
LINC00052	hsa-mir-145
LINC00052	hsa-mir-216b
LINC00052	hsa-mir-363
LINC00052	hsa-mir-425
LINC00052	hsa-mir-489
LINC00261	hsa-mir-301b
LINC00261	hsa-mir-140
LINC00261	hsa-mir-143
LINC00261	hsa-mir-145
LINC00261	hsa-mir-182
LINC00261	hsa-mir-183
LINC00261	hsa-mir-429
LINC00261	hsa-mir-204
LINC00261	hsa-mir-211
LINC00261	hsa-mir-216b
LINC00261	hsa-mir-508
