# Supplementary material for: Screening of prognostic biomarkers for endometrial carcinoma based on a ceRNA network
Source: PeerJ. 2018 Dec 10;6:e6091. doi: 10.7717/peerj.6091 (PMC6292375; doi:10.7717/peerj.6091)
Supplement: Table S3 [file peerj-06-6091-s003.zip › Table S3/miRNA_mRNA.xlsx]

## Sheet: Sheet1
miRNA	Gene
hsa-mir-182-5p	FOXF2
hsa-mir-195-5p	RAB23
hsa-mir-195-5p	RASSF2
hsa-mir-195-5p	CLSPN
hsa-mir-204-5p	ITPR1
hsa-mir-143-3p	IGFBP5
hsa-mir-216b-5p	FZD5
hsa-mir-424-5p	KIF23
hsa-mir-424-5p	PSAT1
hsa-mir-182-5p	THBS1
hsa-mir-195-5p	TPM2
hsa-mir-106a-5p	TXNIP
hsa-mir-195-5p	ITPR1
hsa-mir-195-5p	CDC25A
hsa-mir-429	SHCBP1
hsa-mir-195-5p	RECK
hsa-mir-211-5p	ITPR1
hsa-mir-195-5p	WNT7A
hsa-mir-205-5p	ZEB1
hsa-mir-363-3p	ITPR1
hsa-mir-200a-3p	ZEB2
hsa-mir-195-5p	KIF23
hsa-mir-210-3p	SERTM1
hsa-mir-211-5p	CHRDL1
hsa-mir-182-5p	RECK
hsa-mir-424-5p	AKT3
hsa-mir-106a-5p	KATNAL1
hsa-mir-429	ZEB1
hsa-mir-183-5p	CCNB1
hsa-mir-106a-5p	KIF23
hsa-mir-200a-3p	EPHA7
hsa-mir-140-5p	PDGFRA
hsa-mir-424-5p	ITPR1
hsa-mir-363-3p	SLC12A5
hsa-mir-122-5p	CLIC4
hsa-mir-96-5p	ZEB1
hsa-mir-363-3p	S1PR1
hsa-mir-96-5p	PROK2
hsa-mir-204-5p	ZCCHC24
hsa-mir-106a-5p	PLS1
hsa-mir-106a-5p	CFL2
hsa-mir-424-5p	CBX2
hsa-mir-205-5p	LRRK2
hsa-mir-195-5p	CCNE1
hsa-mir-195-5p	CEP55
hsa-mir-195-5p	RUNX1T1
hsa-mir-424-5p	TPM2
hsa-mir-424-5p	CCNE1
hsa-mir-182-5p	NR3C1
hsa-mir-182-5p	BDNF
hsa-mir-183-5p	IDH2
hsa-mir-182-5p	TCEAL7
hsa-mir-216b-5p	MCM4
hsa-mir-429	RASSF8
hsa-mir-182-5p	MITF
hsa-mir-204-5p	ALPL
hsa-mir-195-5p	AKT3
hsa-mir-424-5p	GNAL
hsa-mir-143-3p	PAPPA
hsa-mir-195-5p	E2F7
hsa-mir-195-5p	KATNAL1
hsa-mir-424-5p	FGF2
hsa-mir-141-3p	EPHA7
hsa-mir-106a-5p	KPNA2
hsa-mir-195-5p	PRICKLE2
hsa-mir-141-3p	ZEB1
hsa-mir-424-5p	CLSPN
hsa-mir-106a-5p	E2F1
hsa-mir-183-5p	ZEB1
hsa-mir-425-5p	MAP2K6
hsa-mir-195-5p	TGFBR3
hsa-mir-122-5p	AKT3
hsa-mir-211-5p	POU3F2
hsa-mir-200a-3p	ZEB1
hsa-mir-211-5p	ZCCHC24
hsa-mir-424-5p	RECK
hsa-mir-106a-5p	RRM2
hsa-mir-424-5p	CEP55
hsa-mir-182-5p	CITED2
hsa-mir-183-5p	NR3C1
hsa-mir-145-5p	ABRACL
hsa-mir-106a-5p	HMGB3
hsa-mir-195-5p	CBX2
hsa-mir-424-5p	TGFBR3
hsa-mir-363-3p	TEF
hsa-mir-424-5p	RASSF2
hsa-mir-363-3p	SOX11
hsa-mir-141-3p	ZEB2
hsa-mir-96-5p	JAZF1
hsa-mir-424-5p	CDC25A
hsa-mir-363-3p	PAX9
hsa-mir-106a-5p	ANKRD33B
hsa-mir-106a-5p	SALL3
hsa-mir-145-5p	DDC
hsa-mir-182-5p	ULBP2
hsa-mir-424-5p	RAB23
hsa-mir-195-5p	FGF2
hsa-mir-424-5p	E2F7
hsa-mir-183-5p	AKAP12
hsa-mir-96-5p	ALK
hsa-mir-429	ZFPM2
hsa-mir-106a-5p	FAM129A
hsa-mir-145-5p	FLI1
hsa-mir-96-5p	TRIB3
hsa-mir-195-5p	PSAT1
hsa-mir-424-5p	RUNX1T1
hsa-mir-204-5p	CHRDL1
