# Supplementary material for: Screening of prognostic biomarkers for endometrial carcinoma based on a ceRNA network
Source: PeerJ. 2018 Dec 10;6:e6091. doi: 10.7717/peerj.6091 (PMC6292375; doi:10.7717/peerj.6091)
Supplement: Table S4 [file peerj-06-6091-s004.zip]

Archive with 2 entries (1 files):
- Table S4/
- Table S4/lncRNA-miRNA-mRNA.xlsx
