# Supplementary material for: Screening of prognostic biomarkers for endometrial carcinoma based on a ceRNA network
Source: PeerJ. 2018 Dec 10;6:e6091. doi: 10.7717/peerj.6091 (PMC6292375; doi:10.7717/peerj.6091)
Supplement: Table S4 [file peerj-06-6091-s004.zip › Table S4/lncRNA-miRNA-mRNA.xlsx]

## Sheet: ceRNA
lncRNA	miRNA	mRNA
MEG3	hsa-mir-429	ZFPM2
AC110491.1	hsa-mir-429	ZFPM2
RMST	hsa-mir-429	ZFPM2
LINC00261	hsa-mir-429	ZFPM2
KIAA0087	hsa-mir-200a	ZEB2
CMAHP	hsa-mir-200a	ZEB2
C10orf126	hsa-mir-200a	ZEB2
LINC00355	hsa-mir-200a	ZEB2
LINC00404	hsa-mir-200a	ZEB2
DLX6-AS1	hsa-mir-200a	ZEB2
LINC00458	hsa-mir-200a	ZEB2
AGAP11	hsa-mir-141	ZEB2
LINC00523	hsa-mir-141	ZEB2
TSSC1-IT1	hsa-mir-141	ZEB2
MIR4500HG	hsa-mir-141	ZEB2
FAM41C	hsa-mir-141	ZEB2
MAGI2-AS3	hsa-mir-141	ZEB2
KIAA0087	hsa-mir-96	ZEB1
LINC00336	hsa-mir-96	ZEB1
TBL1XR1-AS1	hsa-mir-96	ZEB1
NAV2-AS2	hsa-mir-96	ZEB1
LINC00470	hsa-mir-429	ZEB1
WT1-AS	hsa-mir-429	ZEB1
AC080037.1	hsa-mir-429	ZEB1
LINC00491	hsa-mir-429	ZEB1
AGAP11	hsa-mir-205	ZEB1
CMAHP	hsa-mir-205	ZEB1
C20orf166-AS1	hsa-mir-205	ZEB1
ADARB2-AS1	hsa-mir-205	ZEB1
LINC00488	hsa-mir-205	ZEB1
MEG3	hsa-mir-205	ZEB1
LINC00237	hsa-mir-205	ZEB1
ATXN8OS	hsa-mir-205	ZEB1
FAM41C	hsa-mir-205	ZEB1
ERVMER61-1	hsa-mir-205	ZEB1
MIR205HG	hsa-mir-205	ZEB1
AGAP11	hsa-mir-200a	ZEB1
LINC00523	hsa-mir-200a	ZEB1
TSSC1-IT1	hsa-mir-200a	ZEB1
MIR4500HG	hsa-mir-200a	ZEB1
FAM41C	hsa-mir-200a	ZEB1
MAGI2-AS3	hsa-mir-200a	ZEB1
ADAMTS9-AS2	hsa-mir-200a	ZEB1
C2orf48	hsa-mir-183	ZEB1
MUC2	hsa-mir-183	ZEB1
ATXN8OS	hsa-mir-183	ZEB1
LSAMP-AS1	hsa-mir-183	ZEB1
LINC00470	hsa-mir-141	ZEB1
WT1-AS	hsa-mir-141	ZEB1
MEG3	hsa-mir-141	ZEB1
AL713998.1	hsa-mir-141	ZEB1
LINC00443	hsa-mir-141	ZEB1
AC110491.1	hsa-mir-141	ZEB1
PRICKLE2-AS1	hsa-mir-141	ZEB1
MIR7-3HG	hsa-mir-211	ZCCHC24
LINC00221	hsa-mir-211	ZCCHC24
DSCR4-IT1	hsa-mir-211	ZCCHC24
ERVMER61-1	hsa-mir-211	ZCCHC24
AC110491.1	hsa-mir-211	ZCCHC24
LINC00458	hsa-mir-211	ZCCHC24
NKX2-1-AS1	hsa-mir-211	ZCCHC24
FRMD6-AS2	hsa-mir-211	ZCCHC24
AGAP11	hsa-mir-204	ZCCHC24
C10orf91	hsa-mir-204	ZCCHC24
MEG3	hsa-mir-204	ZCCHC24
LINC00443	hsa-mir-204	ZCCHC24
MIR205HG	hsa-mir-204	ZCCHC24
LINC00028	hsa-mir-204	ZCCHC24
ADAMTS9-AS2	hsa-mir-204	ZCCHC24
RMST	hsa-mir-204	ZCCHC24
WT1-AS	hsa-mir-195	WNT7A
MIR210HG	hsa-mir-195	WNT7A
MEG3	hsa-mir-182	ULBP2
DLEU7-AS1	hsa-mir-182	ULBP2
LINC00261	hsa-mir-182	ULBP2
AGAP11	hsa-mir-106a	TXNIP
AC061975.6	hsa-mir-106a	TXNIP
ALDH1L1-AS2	hsa-mir-106a	TXNIP
LINC00221	hsa-mir-96	TRIB3
ERVMER61-1	hsa-mir-96	TRIB3
NKX2-1-AS1	hsa-mir-96	TRIB3
C15orf54	hsa-mir-424	TPM2
KCNQ1DN	hsa-mir-424	TPM2
C2orf48	hsa-mir-195	TPM2
KCNQ1DN	hsa-mir-195	TPM2
AGAP11	hsa-mir-182	THBS1
ABHD11-AS1	hsa-mir-182	THBS1
ADAMTS9-AS2	hsa-mir-182	THBS1
WARS2-IT1	hsa-mir-424	TGFBR3
RMST	hsa-mir-424	TGFBR3
LINC00160	hsa-mir-195	TGFBR3
MUC2	hsa-mir-363	TEF
MAGI2-AS3	hsa-mir-363	TEF
WT1-AS	hsa-mir-182	TCEAL7
AC110491.1	hsa-mir-182	TCEAL7
RMST	hsa-mir-182	TCEAL7
C10orf126	hsa-mir-363	SOX11
ADAMTS9-AS2	hsa-mir-363	SOX11
LINC00221	hsa-mir-363	SLC12A5
LINC00443	hsa-mir-363	SLC12A5
RMST	hsa-mir-363	SLC12A5
KIAA0087	hsa-mir-429	SHCBP1
C10orf91	hsa-mir-429	SHCBP1
AC104472.1	hsa-mir-429	SHCBP1
MAGI2-AS3	hsa-mir-429	SHCBP1
MUC2	hsa-mir-210	SERTM1
LINC00473	hsa-mir-210	SERTM1
ATXN8OS	hsa-mir-210	SERTM1
MAGI2-AS3	hsa-mir-210	SERTM1
LINC00494	hsa-mir-210	SERTM1
ALDH1L1-AS2	hsa-mir-210	SERTM1
AC135178.1	hsa-mir-106a	SALL3
PRICKLE2-AS1	hsa-mir-106a	SALL3
BX255923.1	hsa-mir-363	S1PR1
JAZF1-AS1	hsa-mir-363	S1PR1
LINC00052	hsa-mir-363	S1PR1
DLX6-AS1	hsa-mir-424	RUNX1T1
LINC00473	hsa-mir-195	RUNX1T1
C17orf77	hsa-mir-106a	RRM2
MAGI2-AS3	hsa-mir-106a	RRM2
MEG3	hsa-mir-424	RECK
OXCT1-AS1	hsa-mir-424	RECK
AC020907.1	hsa-mir-195	RECK
ALDH1L1-AS2	hsa-mir-195	RECK
LINC00483	hsa-mir-182	RECK
MIR4500HG	hsa-mir-182	RECK
MIR210HG	hsa-mir-182	RECK
C20orf166-AS1	hsa-mir-429	RASSF8
MUC2	hsa-mir-429	RASSF8
DLX6-AS1	hsa-mir-429	RASSF8
C8orf49	hsa-mir-429	RASSF8
LINC00355	hsa-mir-424	RASSF2
LINC00470	hsa-mir-195	RASSF2
LINC00458	hsa-mir-195	RASSF2
LINC00404	hsa-mir-424	RAB23
KIAA0087	hsa-mir-195	RAB23
MAGI2-AS3	hsa-mir-195	RAB23
LINC00470	hsa-mir-424	PSAT1
LINC00028	hsa-mir-424	PSAT1
LINC00028	hsa-mir-195	PSAT1
LINC00483	hsa-mir-96	PROK2
LINC00488	hsa-mir-96	PROK2
DLEU7-AS1	hsa-mir-96	PROK2
RMST	hsa-mir-96	PROK2
LINC00404	hsa-mir-195	PRICKLE2
C2orf48	hsa-mir-211	POU3F2
C17orf77	hsa-mir-211	POU3F2
AC104472.1	hsa-mir-211	POU3F2
ATXN8OS	hsa-mir-211	POU3F2
DLX6-AS1	hsa-mir-211	POU3F2
MAGI2-AS3	hsa-mir-211	POU3F2
LINC00491	hsa-mir-211	POU3F2
DIO3OS	hsa-mir-211	POU3F2
C20orf166-AS1	hsa-mir-106a	PLS1
LINC00337	hsa-mir-106a	PLS1
C8orf49	hsa-mir-106a	PLS1
LINC00470	hsa-mir-140	PDGFRA
C10orf91	hsa-mir-140	PDGFRA
LINC00221	hsa-mir-140	PDGFRA
MUC2	hsa-mir-140	PDGFRA
C6orf99	hsa-mir-140	PDGFRA
C10orf126	hsa-mir-140	PDGFRA
MEG3	hsa-mir-140	PDGFRA
WARS2-IT1	hsa-mir-140	PDGFRA
LINC00355	hsa-mir-140	PDGFRA
AC110491.1	hsa-mir-140	PDGFRA
TLR8-AS1	hsa-mir-140	PDGFRA
GLIS3-AS1	hsa-mir-140	PDGFRA
ADAMTS9-AS2	hsa-mir-140	PDGFRA
LINC00051	hsa-mir-140	PDGFRA
LINC00261	hsa-mir-140	PDGFRA
AC104472.1	hsa-mir-363	PAX9
LINC00051	hsa-mir-363	PAX9
AGAP11	hsa-mir-143	PAPPA
C15orf54	hsa-mir-143	PAPPA
C10orf91	hsa-mir-143	PAPPA
LINC00221	hsa-mir-143	PAPPA
MUC2	hsa-mir-143	PAPPA
MEG3	hsa-mir-143	PAPPA
WARS2-IT1	hsa-mir-143	PAPPA
LINC00237	hsa-mir-143	PAPPA
MIR205HG	hsa-mir-143	PAPPA
JAZF1-AS1	hsa-mir-143	PAPPA
LINC00458	hsa-mir-143	PAPPA
ADAMTS9-AS2	hsa-mir-143	PAPPA
C8orf49	hsa-mir-143	PAPPA
FRMD6-AS2	hsa-mir-143	PAPPA
LINC00483	hsa-mir-183	NR3C1
AC104472.1	hsa-mir-183	NR3C1
FAM41C	hsa-mir-183	NR3C1
ADAMTS9-AS2	hsa-mir-183	NR3C1
LINC00261	hsa-mir-183	NR3C1
CMAHP	hsa-mir-182	NR3C1
ERVMER61-1	hsa-mir-182	NR3C1
NKX2-1-AS1	hsa-mir-182	NR3C1
LINC00221	hsa-mir-182	MITF
TLR8-AS1	hsa-mir-182	MITF
RERG-IT1	hsa-mir-182	MITF
AGAP11	hsa-mir-216b	MCM4
AC020907.1	hsa-mir-216b	MCM4
BX255923.1	hsa-mir-216b	MCM4
ADARB2-AS1	hsa-mir-216b	MCM4
MEG3	hsa-mir-216b	MCM4
LINC00337	hsa-mir-216b	MCM4
MIR4500HG	hsa-mir-216b	MCM4
DLX6-AS1	hsa-mir-216b	MCM4
BOK-AS1	hsa-mir-216b	MCM4
MAGI2-AS3	hsa-mir-216b	MCM4
ADAMTS9-AS2	hsa-mir-216b	MCM4
LINC00491	hsa-mir-216b	MCM4
NOVA1-AS1	hsa-mir-216b	MCM4
LINC00261	hsa-mir-216b	MCM4
C15orf54	hsa-mir-429	MAP2K6
C20orf166-AS1	hsa-mir-425	MAP2K6
C17orf77	hsa-mir-425	MAP2K6
AC135178.1	hsa-mir-425	MAP2K6
AC104472.1	hsa-mir-425	MAP2K6
SOX21-AS1	hsa-mir-425	MAP2K6
AC110491.1	hsa-mir-425	MAP2K6
MAGI2-AS3	hsa-mir-425	MAP2K6
ARHGEF38-IT1	hsa-mir-425	MAP2K6
RMST	hsa-mir-425	MAP2K6
NOVA1-AS1	hsa-mir-425	MAP2K6
LINC00052	hsa-mir-425	MAP2K6
TBL1XR1-AS1	hsa-mir-205	LRRK2
AC110491.1	hsa-mir-205	LRRK2
JAZF1-AS1	hsa-mir-205	LRRK2
LINC00458	hsa-mir-205	LRRK2
AL596188.1	hsa-mir-205	LRRK2
ADAMTS9-AS2	hsa-mir-205	LRRK2
LINC00051	hsa-mir-205	LRRK2
RMST	hsa-mir-205	LRRK2
LINC00314	hsa-mir-106a	KPNA2
DLX6-AS1	hsa-mir-106a	KPNA2
KIAA0087	hsa-mir-424	KIF23
DSCR10	hsa-mir-424	KIF23
MUC2	hsa-mir-195	KIF23
OXCT1-AS1	hsa-mir-195	KIF23
LINC00483	hsa-mir-106a	KIF23
LINC00393	hsa-mir-106a	KIF23
OXCT1-AS1	hsa-mir-106a	KIF23
MIR4500HG	hsa-mir-195	KATNAL1
C2orf48	hsa-mir-106a	KATNAL1
MEG3	hsa-mir-106a	KATNAL1
MIR210HG	hsa-mir-106a	KATNAL1
CMAHP	hsa-mir-96	JAZF1
MEG3	hsa-mir-96	JAZF1
ADAMTS9-AS1	hsa-mir-96	JAZF1
FRMD6-AS2	hsa-mir-96	JAZF1
C2orf48	hsa-mir-424	ITPR1
LINC00458	hsa-mir-424	ITPR1
WT1-AS	hsa-mir-363	ITPR1
MIR4500HG	hsa-mir-363	ITPR1
C8orf49	hsa-mir-363	ITPR1
KIAA0087	hsa-mir-211	ITPR1
LINC00314	hsa-mir-211	ITPR1
BX255923.1	hsa-mir-211	ITPR1
MIR4500HG	hsa-mir-211	ITPR1
DNM3OS	hsa-mir-211	ITPR1
TLR8-AS1	hsa-mir-211	ITPR1
LINC00211	hsa-mir-211	ITPR1
NAV2-AS2	hsa-mir-211	ITPR1
LINC00261	hsa-mir-211	ITPR1
KIAA0087	hsa-mir-204	ITPR1
LINC00314	hsa-mir-204	ITPR1
BX255923.1	hsa-mir-204	ITPR1
MIR4500HG	hsa-mir-204	ITPR1
DNM3OS	hsa-mir-204	ITPR1
TLR8-AS1	hsa-mir-204	ITPR1
LINC00211	hsa-mir-204	ITPR1
NAV2-AS2	hsa-mir-204	ITPR1
CMAHP	hsa-mir-195	ITPR1
AC112721.1	hsa-mir-195	ITPR1
LINC00470	hsa-mir-143	IGFBP5
C2orf48	hsa-mir-143	IGFBP5
LINC00314	hsa-mir-143	IGFBP5
C17orf77	hsa-mir-143	IGFBP5
LINC00336	hsa-mir-143	IGFBP5
AL391152.1	hsa-mir-143	IGFBP5
AC104472.1	hsa-mir-143	IGFBP5
TSSC1-IT1	hsa-mir-143	IGFBP5
MIR4500HG	hsa-mir-143	IGFBP5
AC110491.1	hsa-mir-143	IGFBP5
MAGI2-AS3	hsa-mir-143	IGFBP5
LINC00494	hsa-mir-143	IGFBP5
ARHGEF38-IT1	hsa-mir-143	IGFBP5
DIO3OS	hsa-mir-143	IGFBP5
LINC00261	hsa-mir-143	IGFBP5
KIAA0087	hsa-mir-183	IDH2
C20orf166-AS1	hsa-mir-183	IDH2
LINC00443	hsa-mir-183	IDH2
LINC00211	hsa-mir-183	IDH2
WT1-AS	hsa-mir-106a	HMGB3
LINC00494	hsa-mir-106a	HMGB3
WT1-AS	hsa-mir-424	GNAL
AC092422.1	hsa-mir-424	GNAL
LINC00470	hsa-mir-216b	FZD5
LINC00483	hsa-mir-216b	FZD5
WT1-AS	hsa-mir-216b	FZD5
LINC00336	hsa-mir-216b	FZD5
LINC00488	hsa-mir-216b	FZD5
WARS2-IT1	hsa-mir-216b	FZD5
HAR1A	hsa-mir-216b	FZD5
MIR205HG	hsa-mir-216b	FZD5
AC110491.1	hsa-mir-216b	FZD5
JAZF1-AS1	hsa-mir-216b	FZD5
LINC00211	hsa-mir-216b	FZD5
MIR210HG	hsa-mir-216b	FZD5
AL354707.1	hsa-mir-216b	FZD5
LINC00052	hsa-mir-216b	FZD5
KIAA0087	hsa-mir-182	FOXF2
LINC00337	hsa-mir-182	FOXF2
ADAMTS9-AS1	hsa-mir-182	FOXF2
AGAP11	hsa-mir-145	FLI1
WT1-AS	hsa-mir-145	FLI1
MEG3	hsa-mir-145	FLI1
LINC00113	hsa-mir-145	FLI1
FAM41C	hsa-mir-145	FLI1
DLX6-AS1	hsa-mir-145	FLI1
KCNQ1DN	hsa-mir-145	FLI1
ADAMTS9-AS2	hsa-mir-145	FLI1
LINC00491	hsa-mir-145	FLI1
LINC00052	hsa-mir-145	FLI1
LINC00261	hsa-mir-145	FLI1
MUC2	hsa-mir-424	FGF2
ALDH1L1-AS2	hsa-mir-424	FGF2
DSCR10	hsa-mir-195	FGF2
MUC2	hsa-mir-106a	FAM129A
ADAMTS9-AS2	hsa-mir-106a	FAM129A
LINC00470	hsa-mir-200a	EPHA7
WT1-AS	hsa-mir-200a	EPHA7
MEG3	hsa-mir-200a	EPHA7
AL713998.1	hsa-mir-200a	EPHA7
LINC00443	hsa-mir-200a	EPHA7
AC110491.1	hsa-mir-200a	EPHA7
PRICKLE2-AS1	hsa-mir-200a	EPHA7
KIAA0087	hsa-mir-141	EPHA7
CMAHP	hsa-mir-141	EPHA7
C10orf126	hsa-mir-141	EPHA7
LINC00355	hsa-mir-141	EPHA7
LINC00404	hsa-mir-141	EPHA7
DLX6-AS1	hsa-mir-141	EPHA7
LINC00458	hsa-mir-141	EPHA7
ADAMTS9-AS2	hsa-mir-141	EPHA7
LINC00160	hsa-mir-424	E2F7
LINC00355	hsa-mir-195	E2F7
C10orf91	hsa-mir-106a	E2F1
JAZF1-AS1	hsa-mir-106a	E2F1
LINC00470	hsa-mir-145	DDC
MIR7-3HG	hsa-mir-145	DDC
MUC2	hsa-mir-145	DDC
LINC00337	hsa-mir-145	DDC
ATXN8OS	hsa-mir-145	DDC
MIR205HG	hsa-mir-145	DDC
LINC00494	hsa-mir-145	DDC
ADAMTS9-AS1	hsa-mir-145	DDC
MIR210HG	hsa-mir-145	DDC
RMST	hsa-mir-145	DDC
ADARB2-AS1	hsa-mir-424	CLSPN
MIR210HG	hsa-mir-424	CLSPN
AGAP11	hsa-mir-195	CLSPN
DLEU7-AS1	hsa-mir-195	CLSPN
LINC00470	hsa-mir-122	CLIC4
LINC00483	hsa-mir-122	CLIC4
LINC00314	hsa-mir-122	CLIC4
LINC00523	hsa-mir-122	CLIC4
MUC2	hsa-mir-122	CLIC4
TDRG1	hsa-mir-122	CLIC4
MEG3	hsa-mir-122	CLIC4
LINC00355	hsa-mir-122	CLIC4
MIR205HG	hsa-mir-122	CLIC4
MAGI2-AS3	hsa-mir-122	CLIC4
AC107959.1	hsa-mir-122	CLIC4
ADAMTS9-AS2	hsa-mir-122	CLIC4
LINC00491	hsa-mir-122	CLIC4
C8orf49	hsa-mir-122	CLIC4
MUC2	hsa-mir-182	CITED2
LINC00494	hsa-mir-182	CITED2
FRMD6-AS2	hsa-mir-182	CITED2
AGAP11	hsa-mir-211	CHRDL1
C10orf91	hsa-mir-211	CHRDL1
MEG3	hsa-mir-211	CHRDL1
LINC00443	hsa-mir-211	CHRDL1
MIR205HG	hsa-mir-211	CHRDL1
LINC00028	hsa-mir-211	CHRDL1
ADAMTS9-AS2	hsa-mir-211	CHRDL1
RMST	hsa-mir-211	CHRDL1
MIR7-3HG	hsa-mir-204	CHRDL1
LINC00221	hsa-mir-204	CHRDL1
DSCR4-IT1	hsa-mir-204	CHRDL1
ERVMER61-1	hsa-mir-204	CHRDL1
AC110491.1	hsa-mir-204	CHRDL1
LINC00458	hsa-mir-204	CHRDL1
NKX2-1-AS1	hsa-mir-204	CHRDL1
FRMD6-AS2	hsa-mir-204	CHRDL1
LINC00261	hsa-mir-204	CHRDL1
C15orf54	hsa-mir-106a	CFL2
HCG23	hsa-mir-106a	CFL2
DIO3OS	hsa-mir-106a	CFL2
LINC00473	hsa-mir-424	CEP55
C8orf49	hsa-mir-424	CEP55
MEG3	hsa-mir-195	CEP55
RMST	hsa-mir-195	CEP55
MIR4500HG	hsa-mir-424	CDC25A
C15orf54	hsa-mir-195	CDC25A
AC092422.1	hsa-mir-195	CDC25A
AC020907.1	hsa-mir-424	CCNE1
AC112721.1	hsa-mir-424	CCNE1
ADARB2-AS1	hsa-mir-195	CCNE1
C8orf49	hsa-mir-195	CCNE1
CMAHP	hsa-mir-183	CCNB1
NAALADL2-AS2	hsa-mir-183	CCNB1
LINC00458	hsa-mir-183	CCNB1
CMAHP	hsa-mir-424	CBX2
DLEU7-AS1	hsa-mir-424	CBX2
DLX6-AS1	hsa-mir-195	CBX2
C15orf54	hsa-mir-182	BDNF
TBL1XR1-AS1	hsa-mir-182	BDNF
NAV2-AS2	hsa-mir-182	BDNF
LINC00221	hsa-mir-106a	ANKRD33B
AL356133.2	hsa-mir-106a	ANKRD33B
C2orf48	hsa-mir-204	ALPL
C17orf77	hsa-mir-204	ALPL
AC104472.1	hsa-mir-204	ALPL
ATXN8OS	hsa-mir-204	ALPL
DLX6-AS1	hsa-mir-204	ALPL
MAGI2-AS3	hsa-mir-204	ALPL
LINC00491	hsa-mir-204	ALPL
DIO3OS	hsa-mir-204	ALPL
WT1-AS	hsa-mir-96	ALK
MIR4500HG	hsa-mir-96	ALK
ADAMTS9-AS2	hsa-mir-96	ALK
AGAP11	hsa-mir-424	AKT3
MAGI2-AS3	hsa-mir-424	AKT3
WARS2-IT1	hsa-mir-195	AKT3
C2orf48	hsa-mir-122	AKT3
CMAHP	hsa-mir-122	AKT3
C10orf91	hsa-mir-122	AKT3
AC135178.1	hsa-mir-122	AKT3
RMRP	hsa-mir-122	AKT3
LINC00488	hsa-mir-122	AKT3
HAR1A	hsa-mir-122	AKT3
ATXN8OS	hsa-mir-122	AKT3
DLX6-AS1	hsa-mir-122	AKT3
LINC00458	hsa-mir-122	AKT3
PRICKLE2-AS2	hsa-mir-122	AKT3
MIR210HG	hsa-mir-122	AKT3
NAV2-AS2	hsa-mir-122	AKT3
DIO3OS	hsa-mir-122	AKT3
TSSC1-IT1	hsa-mir-183	AKAP12
MIR205HG	hsa-mir-183	AKAP12
LINC00051	hsa-mir-183	AKAP12
KIAA0087	hsa-mir-145	ABRACL
CMAHP	hsa-mir-145	ABRACL
LINC00336	hsa-mir-145	ABRACL
LINC00473	hsa-mir-145	ABRACL
HCG23	hsa-mir-145	ABRACL
DNM3OS	hsa-mir-145	ABRACL
MAGI2-AS3	hsa-mir-145	ABRACL
PRICKLE2-AS2	hsa-mir-145	ABRACL
ALDH1L1-AS2	hsa-mir-145	ABRACL
NKX2-1-AS1	hsa-mir-145	ABRACL
