# Supplementary material for: Screening of prognostic biomarkers for endometrial carcinoma based on a ceRNA network
Source: PeerJ. 2018 Dec 10;6:e6091. doi: 10.7717/peerj.6091 (PMC6292375; doi:10.7717/peerj.6091)
Supplement: Table S5 [file peerj-06-6091-s005.zip › Table S5/Node degree.csv]

Top 199 in network network.txt ranked by Degree method
Rank	Name	Score
1	hsa-mir-195	51
2	hsa-mir-424	49
3	hsa-mir-106a	41
4	hsa-mir-211	37
4	hsa-mir-204	37
6	hsa-mir-182	36
7	hsa-mir-145	34
8	hsa-mir-143	31
9	hsa-mir-122	30
9	hsa-mir-216b	30
11	hsa-mir-183	24
11	hsa-mir-200a	24
11	hsa-mir-141	24
14	hsa-mir-96	23
15	MEG3	21
15	hsa-mir-363	21
15	hsa-mir-205	21
15	hsa-mir-429	21
19	hsa-mir-383	20
20	hsa-mir-301b	18
21	ADAMTS9-AS2	17
21	MAGI2-AS3	17
21	hsa-mir-215	17
24	hsa-mir-508	16
24	hsa-mir-140	16
26	MUC2	15
27	RMST	14
27	AC110491.1	14
27	DLX6-AS1	14
27	MIR4500HG	14
31	WT1-AS	12
31	hsa-mir-425	12
31	AGAP11	12
31	LINC00470	12
31	KIAA0087	12
36	LINC00261	11
36	C8orf49	11
36	LINC00458	11
36	MIR205HG	11
36	hsa-mir-489	11
36	CMAHP	11
42	LINC00221	10
43	DIO3OS	8
43	LINC00211	8
43	AC104472.1	8
43	hsa-mir-184	8
43	C2orf48	8
48	LINC00491	7
48	MIR210HG	7
48	ALDH1L1-AS2	7
48	LINC00494	7
48	ATXN8OS	7
48	LINC00443	7
48	hsa-mir-210	7
48	C10orf91	7
48	C15orf54	7
48	C20orf166-AS1	7
48	LINC00483	7
59	ZEB1	6
59	FRMD6-AS2	6
59	NKX2-1-AS1	6
59	LINC00355	6
59	LINC00488	6
59	C10orf126	6
59	C17orf77	6
66	ITPR1	5
66	LINC00052	5
66	NAV2-AS2	5
66	DLEU7-AS1	5
66	JAZF1-AS1	5
66	LINC00028	5
66	ERVMER61-1	5
66	FAM41C	5
66	LINC00337	5
66	WARS2-IT1	5
66	LINC00336	5
66	LINC00523	5
66	LINC00314	5
79	LINC00051	4
79	ADAMTS9-AS1	4
79	TLR8-AS1	4
79	DNM3OS	4
79	LINC00404	4
79	TSSC1-IT1	4
79	LINC00473	4
79	ADARB2-AS1	4
79	AC135178.1	4
79	hsa-mir-100	4
79	BX255923.1	4
90	AKT3	3
90	RECK	3
90	KIF23	3
90	NOVA1-AS1	3
90	ARHGEF38-IT1	3
90	OXCT1-AS1	3
90	AC092422.1	3
90	PRICKLE2-AS1	3
90	AC107959.1	3
90	KCNQ1DN	3
90	TBL1XR1-AS1	3
90	HCG23	3
90	AL713998.1	3
90	SOX21-AS1	3
90	DSCR4-IT1	3
90	AC020907.1	3
90	MIR7-3HG	3
107	TGFBR3	2
107	FGF2	2
107	E2F7	2
107	NR3C1	2
107	RUNX1T1	2
107	CEP55	2
107	CCNE1	2
107	CBX2	2
107	ZCCHC24	2
107	EPHA7	2
107	KATNAL1	2
107	CHRDL1	2
107	ZEB2	2
107	CDC25A	2
107	TPM2	2
107	PSAT1	2
107	CLSPN	2
107	RASSF2	2
107	RAB23	2
107	AC002464.1	2
107	PRICKLE2-AS2	2
107	AL356133.2	2
107	AC112721.1	2
107	GLIS3-AS1	2
107	BOK-AS1	2
107	DSCR10	2
107	LINC00160	2
107	HAR1A	2
107	LINC00237	2
107	LINC00393	2
107	TDRG1	2
138	TRIB3	1
138	FLI1	1
138	FAM129A	1
138	ZFPM2	1
138	ALK	1
138	AKAP12	1
138	ULBP2	1
138	DDC	1
138	SALL3	1
138	ANKRD33B	1
138	PAX9	1
138	JAZF1	1
138	SOX11	1
138	TEF	1
138	HMGB3	1
138	ABRACL	1
138	CITED2	1
138	RRM2	1
138	POU3F2	1
138	MAP2K6	1
138	E2F1	1
138	PRICKLE2	1
138	KPNA2	1
138	PAPPA	1
138	GNAL	1
138	ALPL	1
138	MITF	1
138	RASSF8	1
138	MCM4	1
138	TCEAL7	1
138	IDH2	1
138	BDNF	1
138	LRRK2	1
138	CFL2	1
138	PLS1	1
138	PROK2	1
138	S1PR1	1
138	CLIC4	1
138	SLC12A5	1
138	PDGFRA	1
138	CCNB1	1
138	SERTM1	1
138	WNT7A	1
138	SHCBP1	1
138	TXNIP	1
138	THBS1	1
138	FZD5	1
138	IGFBP5	1
138	FOXF2	1
138	AL354707.1	1
138	RERG-IT1	1
138	LSAMP-AS1	1
138	AL596188.1	1
138	POU6F2-AS2	1
138	NAALADL2-AS2	1
138	ABHD11-AS1	1
138	LINC00113	1
138	AC080037.1	1
138	AL391152.1	1
138	C6orf99	1
138	AC061975.6	1
138	RMRP	1
