# Supplementary material for: Screening of prognostic biomarkers for endometrial carcinoma based on a ceRNA network
Source: PeerJ. 2018 Dec 10;6:e6091. doi: 10.7717/peerj.6091 (PMC6292375; doi:10.7717/peerj.6091)
Supplement: Table S6 [file peerj-06-6091-s006.zip › Table S6/Correlations analysis.xlsx]

## Sheet: Correlations analysis
id	C2orf48	PSAT1	KIF23	CCNE1	CDC25A	CEP55	CBX2
TCGA-AX-A1CI-11A-11R-A137-07	0	3427.92	35.5377	47.4087	20.946	16.3837	98.479
TCGA-FL-A3WE-11A-11R-A22K-07	5.34518	252.478	409.413	192.898	147.343	317.061	312.625
TCGA-BK-A13C-11A-11R-A118-07	0.0727857	57.1527	57.1449	32.9069	12.9863	7.28218	143.994
TCGA-AX-A2HC-11A-11R-A32Y-07	3.18961	51.7567	232.182	46.371	18.4851	32.4185	167.098
TCGA-AJ-A2QL-11A-11R-A18M-07	0.869564	1554.34	51.0963	63.0812	32.2976	59.0914	94.0023
TCGA-FL-A1YV-11A-12R-A32Y-07	1.58622	539.93	27.3384	58.7395	24.7963	12.6412	161.624
TCGA-FL-A1YT-11A-12R-A32Y-07	0	147.513	62.9786	53.7807	39.2689	32.2839	186.443
TCGA-FL-A1YG-11A-12R-A16F-07	4.08471	91.2225	160.502	34.4532	38.7917	34.4424	182.088
TCGA-AJ-A3NE-11A-11R-A22K-07	2.5156	626.555	121.835	67.4197	53.8904	38.3139	105.287
TCGA-FL-A1YL-11A-11R-A16F-07	0	276.194	47.8601	50.0043	20.4843	13.7596	128.508
TCGA-BG-A3EW-11A-22R-A22K-07	1.40796	279.981	113.134	31.8362	46.3791	15.8566	105.855
TCGA-DI-A2QU-11A-11R-A18M-07	0.0499717	101.702	218.207	35.2001	52.724	26.4349	178.145
TCGA-FL-A1YN-11A-11R-A32Y-07	2.22265	799.921	73.7256	37.4041	52.3471	18.9038	219.789
TCGA-BK-A0CB-11A-33R-A104-07	1.22459	44.2088	151.776	37.7013	32.5176	7.89364	97.3712
TCGA-AJ-A3NC-11A-11R-A22K-07	0.319429	61.3794	97.298	13.2015	22.8492	30.3443	98.3439
TCGA-DI-A2QY-11A-11R-A19W-07	0.474953	2029.66	45.3705	76.9418	23.2984	33.3382	98.9168
TCGA-FL-A1YU-11A-11R-A32Y-07	16.008	579.754	910.83	305.865	250.959	799.633	441.134
TCGA-BG-A2AD-11A-11R-A16F-07	0	372.914	61.1165	40.4947	24.8131	16.2605	191.463
TCGA-FL-A1YM-11A-12R-A17B-07	1.03539	571.892	108.813	28.46	26.9694	12.1005	193.613
TCGA-FL-A1YQ-11A-11R-A32Y-07	3.03584	241.469	410.897	144.543	133.659	287.753	245.225
TCGA-AX-A0IZ-11A-11R-A27V-07	0.0770644	34.1585	160.141	17.1627	19.992	14.331	119.14
TCGA-AX-A2HD-11A-11R-A32Y-07	2.15139	1706.42	142.362	67.7264	40.6611	128.177	231.436
TCGA-AX-A1CF-11A-11R-A137-07	0.88064	1922.42	56.7277	30.6514	24.9857	22.7223	113.397
TCGA-AX-A2H8-11A-11R-A17B-07	8.55056	57.2424	167.94	16.7476	33.4074	11.984	231.054
TCGA-FL-A1YH-11A-11R-A16F-07	7.3177	715.182	147.984	192.851	102.579	158.015	154.583
TCGA-AX-A2HA-11A-11R-A18M-07	4.91743	241.758	71.7161	81.8022	35.9925	44.397	46.5954
TCGA-FL-A1YF-11A-12R-A16F-07	2.61869	596.124	140.16	76.9274	58.8935	79.9991	224.588
TCGA-E6-A1M0-11A-11R-A144-07	2.10957	201.046	55.5631	33.3615	209.23	8.7181	320.462
TCGA-AX-A1CK-11A-11R-A137-07	0	1249.78	74.0118	112.491	36.5205	101.907	161.501
TCGA-FL-A1YI-11A-11R-A16F-07	0.451981	353.109	49.74	53.7465	30.6983	23.9454	218.121
TCGA-BG-A3PP-11A-11R-A22K-07	0	477.887	58.6829	49.4487	300.686	4.81483	363.632
TCGA-BK-A4ZD-11A-12R-A27V-07	5.57262	205.397	314.988	64.7885	71.6905	198.627	137.473
TCGA-AJ-A3NH-11A-11R-A22K-07	0	2863.99	52.9084	59.1513	30.5832	37.8427	123.904
TCGA-AX-A0J0-11A-11R-A27V-07	0.515437	559.736	125.725	47.601	38.6423	76.2688	288.647
TCGA-AX-A05Y-11A-11R-A27V-07	0	79.8262	163.605	16.9451	44.4784	21.2191	312.709
TCGA-BG-A0M2-01A-11R-A104-07	29.8761	916.037	487.526	1184.77	313.537	792.299	1285.41
TCGA-B5-A0K7-01A-11R-A104-07	12.4232	1616.96	249.73	192.956	201.893	343.866	787.615
TCGA-4E-A92E-01A-11R-A37O-07	3.2676	1615.33	385.985	283.019	143.826	427.574	1503.49
TCGA-D1-A16F-01A-11R-A12I-07	2.55346	2686.24	348.167	200.123	164.388	347.146	909.712
TCGA-D1-A15X-01A-11R-A118-07	19.0853	1467.25	1167.33	1277.52	543.296	1573.57	61.2641
TCGA-B5-A0JS-01A-11R-A104-07	6.80048	413.107	159.738	131.738	141.533	250.725	282.922
TCGA-AX-A06L-01A-11R-A118-07	18.9386	428.98	314.512	503.351	353.601	468.488	885.584
TCGA-AP-A1DQ-01A-11R-A137-07	22.0251	9540.34	1115.18	805.722	240.348	785.289	909.845
TCGA-D1-A16Q-01A-12R-A12I-07	7.17201	579.031	399.922	572.063	266.641	276.4	1336.85
TCGA-AX-A2H7-01A-12R-A18M-07	5.5967	707.809	678.306	1965.59	482.47	524.781	1902.91
TCGA-EY-A1G7-01A-11R-A13S-07	28.2639	4814.02	924.216	909.307	585.224	1768.46	3434.56
TCGA-BS-A0V8-01A-11R-A118-07	54.388	2559.98	854.499	4581.52	621.304	3398.52	413.995
TCGA-D1-A168-01A-31R-A12I-07	20.3201	488.627	424.351	468.323	133.756	123.624	2260.66
TCGA-EY-A2ON-01A-21R-A18M-07	30.4499	1853.15	742.223	1589.22	307.089	655.979	562.912
TCGA-D1-A1O8-01A-11R-A14D-07	22.6021	1504.52	987.227	166.076	711.982	562.878	475.793
TCGA-E6-A1M0-01A-11R-A144-07	5.76207	3909.62	1753.21	1056.66	1198.2	2744.19	2224.09
TCGA-AJ-A3EM-01A-11R-A213-07	66.3442	4606.14	1640.62	4666.87	1870.75	1809.48	621.651
TCGA-A5-A1OJ-01A-11R-A14D-07	6.00349	1043.97	112.585	274.99	58.4496	166.721	694.152
TCGA-A5-A0R9-01A-11R-A104-07	2.60335	748.404	260.476	351.52	310.205	438.275	1287.39
TCGA-AP-A0LJ-01A-11R-A040-07	12.2511	548.886	229.405	192.616	105.636	224.394	587.314
TCGA-FI-A2D5-01A-11R-A17B-07	10.1571	4854.5	1114.01	686.769	303.447	902.14	927.632
TCGA-AJ-A3EK-01A-11R-A19W-07	7.09523	2862.26	1496.88	284.586	517.914	1768.02	948.758
TCGA-BG-A0MH-01A-11R-A118-07	15.3945	2142.24	475.181	721.505	255.711	791.533	1899.33
TCGA-AX-A06D-01A-11R-A118-07	16.6914	3753.55	146.608	91.507	290.077	240.844	419.164
TCGA-D1-A1NZ-01A-21R-A14D-07	3.56552	2414.8	564.019	572.005	250.564	533.073	1294.75
TCGA-BS-A0VI-01A-11R-A14D-07	6.63624	1134.64	138.736	111.761	108.171	449.693	171.093
TCGA-AP-A0LG-01A-11R-A16W-07	5.61174	1145.48	1023.35	872.388	467.594	1133.32	977.499
TCGA-A5-A2K3-01A-11R-A32Y-07	53.4711	9188.59	533.138	3463.82	420.661	687.896	351.971
TCGA-BS-A0TI-01A-11R-A104-07	36.7182	496.79	354.988	1412.89	354.598	1932.16	1703.02
TCGA-AJ-A8CV-01A-11R-A37O-07	13.4016	1470.1	636.403	451.613	297.261	1001.87	1210.58
TCGA-AP-A0LM-01A-11R-A118-07	7.84247	1142.2	351.325	760.508	270.033	745.971	481.936
TCGA-EY-A212-01A-11R-A14M-07	49.8439	3895.25	925.366	1037.52	734.822	1936.69	1434.87
TCGA-AJ-A3OJ-01A-11R-A22K-07	7.82911	8902.31	596.699	1149.18	282.417	1143.26	672.086
TCGA-DI-A2QT-01A-12R-A19W-07	133.866	3970.87	1319.46	1206.57	702.247	874.528	578.997
TCGA-EY-A3QX-01A-11R-A22K-07	12.5783	7496.15	1815.37	513.807	322.804	1938.76	449.95
TCGA-BG-A0MO-01A-11R-A040-07	0.264293	250.286	134.51	82.4763	74.0994	198.276	89.189
TCGA-AP-A0LO-01A-11R-A040-07	1.86527	423.812	376.025	688.698	572.96	707.148	1309.34
TCGA-B5-A0K8-01A-11R-A14M-07	11.2344	7112.69	471.018	1311.4	322.573	689.765	1712.05
TCGA-EY-A1GH-01A-11R-A13S-07	2.61881	2459.88	1349.1	756.808	502.545	3094.05	1073.89
TCGA-B5-A0JX-01A-21R-A14M-07	25.8143	2148.12	759.971	802.293	286.664	1392.97	1069.73
TCGA-BG-A2L7-01A-11R-A18M-07	5.52149	861.205	268.459	332.544	228.39	352.563	435.334
TCGA-AX-A06F-01A-11R-A00V-07	11.1243	4669.25	768.939	1581.43	474.299	1136.54	861.04
TCGA-AP-A0LT-01A-11R-A040-07	4.93515	1550.53	1037.11	617.918	654.996	1246.17	741.022
TCGA-AX-A2H4-01A-21R-A18M-07	21.8977	5562.84	2092.97	2446.74	578.483	1218.8	252.819
TCGA-A5-A0VO-01A-21R-A109-07	7.227	1213.11	616.835	993.77	490.022	796.165	1090.86
TCGA-BG-A0LX-01A-11R-A16W-07	48.701	1739	744.405	574.203	278.901	1391.39	384.515
TCGA-AX-A3FZ-01A-11R-A22K-07	15.2779	10817.9	1246.73	932.39	1139.46	1981.72	1487.3
TCGA-B5-A11E-01A-11R-A10J-07	15.3792	2946.53	995.523	732.549	415.221	754.947	1009.73
TCGA-BG-A220-01A-11R-A157-07	24.0045	7252.64	1103.79	1549.54	857.274	1334.21	1541.49
TCGA-AX-A1CE-01A-11R-A137-07	15.285	1670.68	704.424	1086.76	380.156	1241.2	57.0006
TCGA-B5-A11V-01A-11R-A10J-07	10.1672	1886.75	345.181	379.568	242.044	423.188	835.657
TCGA-EO-A3AZ-01A-12R-A19W-07	0.929568	706.328	260.078	1610.1	946.906	395.198	386.118
TCGA-B5-A11F-01A-11R-A10J-07	7.28188	1300.05	591.968	461.898	361.078	797.648	1575.53
TCGA-B5-A11X-01A-11R-A10J-07	39.2945	3636.88	1237.18	1101.69	1532.53	1166.22	591.607
TCGA-B5-A0K9-01A-21R-A104-07	16.973	2775.35	771.069	803.715	168.283	1145.13	909.141
TCGA-BK-A139-01A-11R-A277-07	10.3634	1394.87	1557.68	1735.99	827.836	3862.12	550.608
TCGA-BG-A0MC-01A-21R-A040-07	7.95733	319.03	305.148	206.223	138.913	123.091	136.943
TCGA-E6-A2P8-01A-11R-A19W-07	12.3775	1944.1	826.602	684.023	486.345	2094.77	729.713
TCGA-A5-A0GM-01A-11R-A040-07	21.732	1425.04	693.249	407.498	385.172	909.489	1355.28
TCGA-B5-A5OC-01A-21R-A27V-07	12.3648	5202.03	396.189	354.86	276.856	595.64	208.302
TCGA-AX-A1CA-01A-12R-A137-07	43.6433	6101.01	672.095	2843.67	360.472	960.671	485.19
TCGA-EO-A2CG-01A-12R-A180-07	21.5419	1663.37	1300.87	2116.25	456.494	534.357	1364.81
TCGA-D1-A0ZQ-01A-11R-A118-07	17.7318	137.044	350.113	157.051	259.084	1322.43	93.0302
TCGA-AJ-A8CT-01A-11R-A37O-07	1.2581	300.305	155.331	112.041	42.5075	213.058	135.655
TCGA-BG-A0VV-01A-21R-A118-07	9.65196	552.324	462.813	478.173	167.554	501.171	1004.77
TCGA-AJ-A3BH-01A-11R-A19W-07	20.755	2802.2	661.068	406.063	249.024	756.754	131.388
TCGA-BS-A0UM-01A-11R-A104-07	23.5503	3028.25	556.805	613.326	262.993	562.705	936.285
TCGA-AX-A2HF-01A-11R-A17B-07	13.9989	2161.08	731.139	1440.72	289.119	1536.77	1355.45
TCGA-D1-A17L-01A-11R-A12I-07	0.0200451	219.601	154.377	201.82	80.248	142.516	557.612
TCGA-EY-A1GD-01A-11R-A13S-07	0.0814375	2504.59	808.761	193.405	652.09	1419.24	424.646
TCGA-EO-A3AS-01A-11R-A19W-07	1.40134	5730.75	425.546	468.02	300.334	383.044	1175.47
TCGA-AJ-A3NG-01A-11R-A22K-07	18.7144	1762.32	1478.01	4496.76	511.358	1361.26	3864.32
TCGA-EO-A22T-01A-21R-A18M-07	62.5651	4506.55	1801.93	2140.22	841.652	2164.34	1837.11
TCGA-A5-A0VQ-01A-11R-A104-07	8.51248	858.804	239.014	115.589	152.745	268.214	825.581
TCGA-BS-A0TJ-01A-11R-A104-07	17.4656	3831.03	1152.72	781.844	624.472	903.13	648.53
TCGA-QS-A8F1-01A-21R-A37O-07	23.7345	2920.9	362.14	1699.02	987.056	400.778	1351.68
TCGA-B5-A11O-01A-11R-A118-07	5.13876	3546.34	688.633	172.677	236.021	770.371	605.879
TCGA-A5-A0G5-01A-11R-A040-07	42.9165	4447.53	763.718	2931.88	239.086	716.743	104.891
TCGA-BG-A3EW-01A-11R-A22K-07	7.77199	4188.33	982.928	439.954	377.197	993.651	2518.03
TCGA-BG-A0MQ-01A-11R-A104-07	3.79027	2803.62	493.437	317.199	342.71	395.379	777.778
TCGA-BG-A0M0-01A-11R-A104-07	37.373	1396.81	479.629	617.216	380.014	892.307	1585.35
TCGA-A5-A0GJ-01A-11R-A040-07	34.2439	131.072	201.075	280.371	282.531	177.762	1963.25
TCGA-QS-A5YR-01A-31R-A31O-07	18.3771	1111.02	507.299	696.843	349.681	637.498	1255.37
TCGA-BS-A0UL-01A-11R-A109-07	8.30805	644.18	430.2	237.416	261.921	577.302	614.082
TCGA-AP-A1E3-01A-11R-A137-07	24.1451	1540.14	598.162	363.006	353.418	2077.18	162.44
TCGA-BK-A0CA-01B-02R-A277-07	7.97035	2511.12	960.188	246.327	219.188	962.282	341.302
TCGA-D1-A167-01A-11R-A12I-07	8.43518	2133.07	915.98	510.357	560.271	766.064	4276.26
TCGA-AX-A3FX-01A-11R-A22K-07	187.286	696.142	1538.51	760.431	583.629	2046.54	1201.19
TCGA-EY-A1GF-01A-11R-A13S-07	3.3148	768.285	590.352	136.799	162.51	616.066	529.676
TCGA-FI-A2CY-01A-11R-A17B-07	104.865	2773.99	3725.95	10512	717.127	1935.38	1910.12
TCGA-B5-A11J-01A-11R-A118-07	4.91866	2745.92	552.942	561.746	253.954	588.123	224.285
TCGA-EO-A22R-01A-11R-A18M-07	13.0543	7130.13	1111.58	522.847	576.96	1625.01	862.924
TCGA-EO-A22X-01A-11R-A180-07	24.3038	7654.61	1411.49	759.556	974.703	1330.99	2296.94
TCGA-D1-A0ZN-01A-11R-A118-07	4.84047	1760.45	406.108	103.389	144.526	350.208	724.651
TCGA-D1-A102-01A-11R-A10J-07	1.23223	1136.86	672.78	257.28	315.418	581.29	420.236
TCGA-A5-A0GN-01A-11R-A040-07	20.7712	1710.79	367.503	49.2076	185.017	293.284	197.8
TCGA-A5-A0GW-01A-11R-A16W-07	19.8168	1180.02	858.287	916.785	749.359	1264.74	2435.67
TCGA-AJ-A5DW-01A-11R-A27V-07	7.88602	1556.9	1411.62	744.239	552.839	1568.94	1568.84
TCGA-QS-A744-01A-11R-A34R-07	28.9401	2583.35	1405.26	185.097	1202.45	1382.95	3861.07
TCGA-D1-A1NU-01A-11R-A14D-07	47.6409	5338.16	1203.39	1697.71	825.621	2148.82	1840.18
TCGA-DI-A0WH-01A-12R-A12I-07	13.2488	930.404	429.354	328.914	571.45	516.776	1514.8
TCGA-A5-A0G3-01A-11R-A040-07	13.2571	6419.43	507.291	1542.52	508.751	266.037	2950.93
TCGA-BK-A0CA-01A-21R-A277-07	7.99545	2452.55	1058.99	500.7	338.532	1206.38	1396.9
TCGA-AX-A0IZ-01A-11R-A118-07	6.20283	3646.28	477.321	573.29	328.322	1016.38	106.155
TCGA-AX-A1CK-01A-11R-A137-07	47.2138	559.413	753.127	554.908	742.468	997.678	1440.54
TCGA-B5-A0JU-01B-11R-A14D-07	7.84278	2178.63	821.719	230.839	458.248	822.848	1380.3
TCGA-FI-A3PX-01A-11R-A22K-07	27.1973	3719.49	1816.8	2180.15	811.618	2368.43	1622.32
TCGA-AJ-A23O-01A-11R-A157-07	28.1548	1134.1	469.369	970.356	292.544	1063.12	1147.17
TCGA-AP-A3K1-01A-11R-A213-07	29.5528	12616.4	542.139	1554.73	415.608	1482.12	858.171
TCGA-BG-A18A-01A-21R-A12I-07	25.275	1019.73	368.518	262.038	194.703	216.748	1117.6
TCGA-AW-A1PO-01A-12R-A157-07	7.17358	2780	744.301	652.319	479.768	553.71	2875.81
TCGA-FI-A2D6-01A-11R-A17B-07	31.255	1885.21	1543.27	458.592	709.823	1341.88	3046.65
TCGA-AX-A2H2-01A-11R-A180-07	31.7849	7697.22	511.853	777.737	306.899	1725.98	2292.09
TCGA-5B-A90C-01A-11R-A37O-07	19.7891	4316.31	2279.31	1452.19	1470.72	2158.29	615.79
TCGA-B5-A3FB-01A-11R-A19W-07	7.09727	3649.88	724.5	2728.95	339.558	857.106	1815.95
TCGA-D1-A1NX-01A-11R-A16F-07	62.4343	7286.02	1222.18	2425.93	451.412	3697.22	2083.03
TCGA-AP-A051-01A-21R-A00V-07	19.9258	4967.13	915.933	450.15	443.871	1098.7	849.104
TCGA-AP-A1E0-01A-11R-A137-07	33.3905	3935.65	1164.49	1114.55	950.45	1949.85	770.208
TCGA-D1-A16R-01A-11R-A12I-07	9.02153	1560.06	367.254	336.858	222.244	471.331	672.468
TCGA-BG-A0VT-01A-11R-A10J-07	1.42747	2445.58	234.34	158.092	139.024	539.32	207.112
TCGA-AX-A05Z-01A-11R-A00V-07	46.2054	2396.42	533.696	152.443	318.693	532.163	241.895
TCGA-KP-A3W1-01A-11R-A22K-07	17.623	11710.1	1793.6	3031.79	426.101	1093.08	630.768
TCGA-AX-A2IN-01A-12R-A180-07	5.87626	1894.97	940.531	706.551	609.682	1597.24	2155.21
TCGA-EY-A54A-01A-11R-A27V-07	84.844	3322.93	1727.8	1776.51	287.609	1960.83	578.608
TCGA-B5-A1MS-01B-11R-A22K-07	6.58429	5169.93	1218.61	747.346	513.998	307.384	575.069
TCGA-BG-A0VX-01A-11R-A118-07	5.61156	1873.8	491.389	204.7	304.604	537.793	1244.42
TCGA-AX-A06B-01A-11R-A00V-07	1.38306	1838.64	567.278	985.87	410.316	681.103	440.588
TCGA-D1-A0ZR-01A-21R-A10J-07	5.3722	898.434	380.661	282.43	116.661	385.778	182.15
TCGA-A5-A2K4-01A-11R-A18M-07	19.4923	7989.96	976.841	1127.5	735.138	1168.6	754.156
TCGA-AX-A05U-01A-11R-A00V-07	4.93507	2052.4	484.89	335.445	187.433	800.46	1206.64
TCGA-A5-A1OK-01A-11R-A14M-07	14.7322	434.667	250.986	171.165	137.507	332.729	979.952
TCGA-B5-A1MR-01A-31R-A14D-07	16.8563	3188.95	879.753	376.992	490.173	879.809	58.233
TCGA-B5-A3F9-01A-21R-A22K-07	7.39803	820.391	390.754	362.853	413.865	692.584	1120.47
TCGA-B5-A11S-01A-11R-A118-07	12.5757	729.25	596.433	285.094	215.256	1000.5	1197.4
TCGA-D1-A17B-01A-22R-A12I-07	5.2898	561.384	184.697	178.461	124.825	160.999	818.294
TCGA-AX-A0J0-01A-11R-A109-07	11.8976	2476.78	1519.33	1001.46	791.887	1677.29	2974.2
TCGA-EO-A3L0-01A-11R-A22K-07	20.7616	1219.78	1047.46	2246.48	564.24	3215.57	1557.27
TCGA-BG-A2AD-01A-21R-A16F-07	13.466	6201.2	1322.93	4486.92	734.773	1839.17	1800.91
TCGA-B5-A0JT-01A-21R-A118-07	12.9828	2305.36	835.615	320.14	246.498	1285.64	1574.06
TCGA-BK-A139-01A-11R-A118-07	13.3263	3158.91	1129.03	2061.13	691.501	1718.72	1061.94
TCGA-B5-A0JZ-01A-11R-A040-07	3.37251	2554.47	665.916	304.325	447.615	778.372	272.353
TCGA-BG-A0M4-01A-11R-A104-07	8.57241	3686.86	239.616	472.317	109.966	204.718	1118.79
TCGA-D1-A16E-01A-22R-A12I-07	9.22706	2484.91	426.208	689.865	186.34	322.133	758.257
TCGA-D1-A17N-01A-11R-A12I-07	6.82659	169.346	203.194	286.383	96.0379	60.7793	963.09
TCGA-EO-A1Y5-01A-11R-A157-07	54.062	1962.48	1832.48	10692.9	567.197	1928.43	1375.35
TCGA-AP-A1DP-01A-11R-A137-07	16.344	3861.29	210.359	220.291	170.636	387.36	111.092
TCGA-AX-A06H-01A-11R-A118-07	35.0203	1760.19	403.626	369.912	356.933	1287.39	485.627
TCGA-EY-A1GS-01A-11R-A13S-07	75.5282	14929.6	559.043	498.036	386.713	381.362	580.79
TCGA-D1-A17H-01A-11R-A12I-07	3.1935	4708.97	302.201	504.829	320.373	211.207	597.04
TCGA-FI-A2F4-01A-11R-A17B-07	43.005	1550.81	951.075	440.109	416.802	969.934	397.988
TCGA-AP-A052-01A-11R-A00V-07	12.7201	4235.42	769.844	957.251	623.199	1021.88	1684.24
TCGA-AX-A3GB-01A-11R-A22K-07	3.16096	806.084	86.7162	80.1538	58.2616	166.968	634.651
TCGA-AJ-A3NF-01A-11R-A22K-07	34.9315	3286.44	769.192	390.227	455.559	1323.43	812.112
TCGA-B5-A0K6-01A-11R-A040-07	10.3483	1248.39	189.882	311.006	179.321	226.748	2136.1
TCGA-D1-A16J-01A-11R-A12I-07	52.8825	550.031	1009.44	353.813	437.633	289.269	2024.01
TCGA-AX-A1CN-01A-11R-A137-07	23.7422	1955.12	1214.19	403.022	785.338	1393.99	845.295
TCGA-BG-A0M9-01A-21R-A104-07	16.5724	806.145	360.85	760.708	207.18	398.301	488.93
TCGA-AX-A1CI-01A-11R-A137-07	28.9691	787.689	471.323	113.915	166.616	505.942	57.8894
TCGA-D1-A1NY-01A-11R-A16F-07	29.8664	1924.72	1050.94	1261.92	329.412	944.448	1026.05
TCGA-AX-A1C5-01A-11R-A137-07	18.2894	3614.61	885.379	942.003	466.866	1394.65	1498.42
TCGA-AP-A053-01A-21R-A00V-07	12.2511	1237.73	1063.15	13623.1	760.047	1979.8	12298
TCGA-BK-A56F-01A-32R-A27V-07	14.6627	1535.03	503.909	199.81	208.315	461.043	708.144
TCGA-AP-A0LN-01A-11R-A040-07	1.74115	1527.15	140.514	265.159	100.694	214.954	654.62
TCGA-BS-A0V7-01A-21R-A118-07	17.0858	179.773	17.1989	143.949	108.096	103.31	621.892
TCGA-A5-A0GP-01A-11R-A040-07	9.38312	1863.09	1329.68	852.619	763.631	1879.33	1371.85
TCGA-BG-A0MI-01A-11R-A040-07	15.8413	5794.12	644.814	329.493	309.162	483.854	832.926
TCGA-D1-A16O-01A-11R-A12I-07	3.42242	2246.53	182.999	93.3821	81.1099	206.324	469.021
TCGA-BG-A222-01A-11R-A157-07	15.6591	1459.71	701.862	678.867	375.926	789.845	926.818
TCGA-D1-A179-01A-11R-A12I-07	35.0824	5539.62	1027.12	2212.41	907.379	1705.8	756.738
TCGA-D1-A163-01A-11R-A12I-07	11.1654	2264	872.551	499.755	322.422	535.019	1502.28
TCGA-D1-A3DG-01A-11R-A19W-07	41.6152	3038.16	1835.11	1686.43	1006.86	681.51	1867.18
TCGA-B5-A0JY-01A-11R-A104-07	7.72376	2695.58	524.924	396.239	666.015	947.275	1602.06
TCGA-D1-A3DH-01A-11R-A19W-07	26.1982	6011.39	734.186	2107.53	443.639	607.567	400.673
TCGA-A5-A1OF-01A-11R-A14D-07	15.0694	1797.95	981.124	2303.07	480.125	885.505	976.774
TCGA-BK-A13B-01A-51R-A22K-07	6.78559	2537.27	286.573	205.311	250.265	398.217	367.159
TCGA-D1-A177-01A-21R-A12I-07	12.886	2970.36	1384.21	200.544	765.348	1600.97	358.391
TCGA-A5-A0GB-01A-11R-A040-07	2.21935	3993.86	1239.6	467.279	922.104	1653.17	1000.45
TCGA-B5-A0K0-01A-11R-A16W-07	6.18782	1804.21	263.263	85.8876	144.089	288.205	333.472
TCGA-EY-A1GR-01A-11R-A13S-07	21.819	1504.95	1608.05	2590.25	598.3	1270.12	1245.62
TCGA-BK-A6W4-01A-12R-A34R-07	4.32351	2826.9	398.657	658.916	244.254	525.463	222.733
TCGA-A5-A3LO-01A-11R-A22K-07	24.8408	939.729	1315.32	477.1	870.543	2805.4	734.212
TCGA-D1-A15W-01A-11R-A118-07	3.90905	1461.41	230.151	482.853	130.145	363.492	480.703
TCGA-B5-A0JN-01A-11R-A104-07	26.4452	3543.65	952.693	1453.61	552.427	1003.64	2691.07
TCGA-D1-A174-01A-11R-A12I-07	29.6886	712.255	575.103	186.109	204.979	206.588	715.348
TCGA-B5-A11H-01A-11R-A118-07	6.52021	2175.58	754.992	2047.37	339.274	1780.26	1127.64
TCGA-FI-A2D4-01A-12R-A17B-07	26.5544	2408.32	925.844	383.883	778.185	1618.48	2374.61
TCGA-E6-A1LZ-01A-11R-A144-07	40.8703	9492.47	853	1857.22	481.537	1433.5	872.343
TCGA-DF-A2KR-01A-11R-A180-07	19.3386	548.056	345.165	212.757	159.544	269.308	458.919
TCGA-EO-A22S-01A-11R-A18M-07	6.82226	5664.48	1915.11	275.775	1097.19	2267.16	2258.21
TCGA-D1-A17A-01A-11R-A12I-07	2.81451	20778.6	176.016	1930.04	136.088	188.493	509.131
TCGA-A5-A0GA-01A-11R-A040-07	34.086	9658.39	1159.33	2397.24	612.322	1565.51	613.353
TCGA-D1-A16V-01A-11R-A12I-07	20.9477	345.54	411.713	668.588	319.72	968.064	934.428
TCGA-B5-A0K2-01A-12R-A104-07	0.221227	3108.45	296.549	455.953	166.599	672.449	584.151
TCGA-A5-A0GH-01A-21R-A16W-07	41.5391	1699.55	2226.58	492.941	1502.23	1510.94	3745.29
TCGA-A5-A0GD-01A-11R-A16W-07	3.77226	1617.85	1030.18	908.39	460.792	1321.47	1162.13
TCGA-B5-A1MW-01A-11R-A32Y-07	16.3244	4026.64	1151.41	1338.25	1176.5	1139.47	3548.72
TCGA-AX-A3G4-01A-11R-A213-07	35.3945	726.062	1594.5	1485.09	514.066	1097.78	4355.37
TCGA-BG-A187-01A-11R-A12I-07	16.8995	900.133	377.49	756.198	262.09	419.579	1975
TCGA-D1-A3DA-01A-12R-A213-07	8.39747	1625.48	251.881	887.425	243.51	419.913	637.151
TCGA-BK-A0C9-01A-11R-A00V-07	19.3057	532.153	532.059	462.821	246.795	567.549	3400.33
TCGA-AJ-A3I9-01A-11R-A22K-07	42.4408	1338.88	1014.53	358.19	817.273	2218.69	1030.49
TCGA-A5-A0R6-01A-11R-A104-07	20.6511	5648.68	567.96	2125.65	571.929	557.092	1251.54
TCGA-EY-A1GV-01A-11R-A13S-07	8.24342	4314.59	383.401	904.855	61.0392	372.055	647.019
TCGA-D1-A16Y-01A-31R-A12I-07	6.78201	969.092	783.604	869.323	506.932	174.287	827.21
TCGA-D1-A17T-01A-11R-A12I-07	9.77061	2069.56	391.964	547.561	205.955	663.364	1244.77
TCGA-AJ-A3BG-01A-11R-A19W-07	0.940706	1862.58	611.847	605.472	275.333	773.747	3541.41
TCGA-AX-A1CJ-01A-11R-A137-07	14.0459	813.699	365.07	433.011	235.532	737.775	933.643
TCGA-AP-A0L9-01A-11R-A040-07	35.7543	5918.29	841.969	4502.04	714.236	794.969	915.543
TCGA-A5-A0GE-01A-11R-A16W-07	3.41006	1417.54	614.748	566.376	320.033	891.865	1562.66
TCGA-AX-A0IU-01A-11R-A16W-07	92.5473	17195.1	753.267	2600.57	425.987	1197.93	1447.77
TCGA-DF-A2KV-01A-11R-A180-07	28.519	1804.39	648.428	1397.83	432.804	1088.99	1791.41
TCGA-BG-A0M7-01A-11R-A040-07	0.124871	608.32	357.199	338.352	222.21	397.847	865.15
TCGA-BG-A0VZ-01A-11R-A109-07	18.1157	1607.2	787.302	1675.73	251.237	2087.32	1010.6
TCGA-AP-A1E1-01A-11R-A137-07	25.4984	3844.1	665.536	215.214	349.569	674.988	1276.47
TCGA-A5-A0GR-01A-11R-A118-07	3.27254	4983.33	212.24	3001.22	98.8542	223.398	1496.34
TCGA-BK-A0CC-01A-21R-A277-07	43.6959	1947.48	2598.95	1355.88	922.001	1383.88	302.317
TCGA-AJ-A3EJ-01A-11R-A19W-07	16.3677	1067.06	440.787	1541.05	270.485	799.295	1511.5
TCGA-A5-A0GX-01A-11R-A040-07	7.11485	853.413	146.782	165.739	65.7751	46.7942	749.926
TCGA-B5-A3FH-01A-11R-A19W-07	16.2299	135.468	371.39	325.69	168.42	440.289	1064.95
TCGA-AX-A1C8-01A-11R-A137-07	4.00757	8938.68	1166.75	859.541	530.133	1797.24	732.224
TCGA-D1-A2G7-01A-21R-A180-07	4.78535	4811.4	577.804	1159.16	370.331	786.467	284.739
TCGA-AX-A2HA-01A-12R-A18M-07	19.7932	3783.28	450.4	401.979	453.696	732.578	1129.03
TCGA-AX-A1C7-01A-11R-A137-07	75.5299	11423.6	454.616	1564.82	983.418	562.8	5485.44
TCGA-B5-A11R-01A-11R-A118-07	23.5329	669.661	595.507	140.494	344.321	1164.97	2344.08
TCGA-A5-A0GV-01A-31R-A16W-07	21.1462	3586.52	463.338	1127.98	339.947	1533.23	97.0303
TCGA-FI-A2EX-01A-11R-A17B-07	130.537	5860.89	1697.7	2233.28	1980.2	1698.9	601.383
TCGA-DI-A1NO-01A-31R-A157-07	11.5959	8404.81	818.154	1616.05	669.454	833.635	1423.43
TCGA-AP-A0LE-01A-11R-A104-07	35.8214	2406.36	465.25	717.142	537.217	1313.98	315.605
TCGA-D1-A2G6-01A-11R-A17B-07	7.46734	1810.83	184.161	569.855	264.981	187.23	1837.42
TCGA-B5-A0K3-01A-11R-A040-07	27.1291	2236.45	676.883	2051.89	922.854	1418.18	1628.13
TCGA-E6-A2P9-01A-11R-A19W-07	38.8481	3941.28	757.038	166.709	239.405	990.278	740.098
TCGA-BK-A139-01C-08R-A277-07	5.04619	322.754	906.326	658.245	917.875	1630.87	300.621
TCGA-D1-A17K-01A-11R-A12I-07	36.3991	482.495	1931.89	1687.29	638.129	750.607	2669.63
TCGA-PG-A5BC-01A-12R-A27V-07	15.4452	3130.85	1142.16	1549.09	546.719	1904.93	977.384
TCGA-A5-A0R8-01A-11R-A104-07	19.5526	516.88	455.388	777.979	187.275	641.118	1462.18
TCGA-DF-A2L0-01A-11R-A180-07	21.0483	1087.83	352.675	2476.24	1312.95	906.928	3528.96
TCGA-AX-A1CC-01A-11R-A137-07	4.46623	1246.82	438.408	619.514	330.771	653.615	1418.62
TCGA-EC-A1QX-01A-31R-A16F-07	16.4106	5375.54	1015.68	2223	402.509	1636.47	419.081
TCGA-AP-A0LI-01A-11R-A040-07	113.208	5438.71	1436.65	12167.2	739.388	1001.02	993.76
TCGA-E6-A1LX-01A-11R-A14D-07	57.5105	3803.02	1394.12	407.375	1080.23	1453.2	423.204
TCGA-AJ-A3NE-01A-11R-A22K-07	7.9968	7118.15	1163.58	913.362	763.443	1316.28	1083.96
TCGA-BS-A0U9-01B-21R-A10J-07	79.3363	860.04	1077.24	1023.81	1520.67	598.389	1809.81
TCGA-D1-A101-01A-12R-A10J-07	18.9903	1190.9	570.712	528.621	244.238	983.356	1093.49
TCGA-AP-A05P-01A-11R-A16W-07	2.52684	1568.85	164.564	83.7775	177.53	372.016	854.74
TCGA-EO-A3KX-01A-11R-A22K-07	8.57365	2550.95	918.635	353.02	414.188	1470.46	2063.33
TCGA-D1-A1O7-01A-11R-A14D-07	14.2914	2487.52	890.838	835.245	316.568	1074.78	1630.88
TCGA-A5-A0VP-01A-21R-A104-07	18.1842	462.077	503.821	2044.45	297.399	941.198	1932.67
TCGA-BS-A0U8-01A-11R-A104-07	6.37224	3768.9	596.559	294.229	330.227	804.623	717.277
TCGA-AJ-A2QL-01A-11R-A18M-07	17.7756	780.816	568.194	709.928	215.193	845.285	1098.35
TCGA-B5-A1N2-01A-21R-A144-07	62.257	4383.85	999.479	961.206	379.726	989.138	3206.38
TCGA-D1-A1NW-01A-11R-A14M-07	25.3514	3364.48	836.056	2399.5	127.687	785.994	1675.65
TCGA-AX-A3G1-01A-11R-A22K-07	43.8098	1030.15	1793.15	2193.09	504.734	1417.88	1872.71
TCGA-AX-A2HD-01A-21R-A17B-07	33.9646	4350.97	1116.33	1310.33	556.392	995.811	2428.48
TCGA-EY-A547-01A-11R-A27V-07	67.9637	762.332	556.204	1648.57	804.53	1642.39	1120.26
TCGA-AX-A3G7-01A-12R-A213-07	42.5942	8624	579.315	878.699	345.285	1255.84	904.309
TCGA-D1-A0ZP-01A-21R-A10J-07	36.8148	7137.47	1612.75	1574.05	663.96	1747.6	5599.36
TCGA-BG-A0VW-01A-11R-A118-07	5.54606	1710.35	459.813	579.455	243.718	1047.03	1361.75
TCGA-AP-A059-01A-21R-A118-07	67.4893	8036.32	1252.63	382.443	482.775	1381.77	231.451
TCGA-D1-A17D-01A-12R-A12I-07	19.3886	643.903	463.238	362.956	128.327	250.277	1682.47
TCGA-AJ-A23N-01A-11R-A22K-07	31.9912	7961.7	1163.14	1699.53	710.998	2048.18	2194.38
TCGA-AP-A0LP-01A-12R-A104-07	4.96909	1443.06	434.431	395.891	165.876	468.732	1048.69
TCGA-AX-A2HH-01A-11R-A32Y-07	27.0229	2096.03	654.377	357.164	557.985	1263.31	2797.16
TCGA-AP-A1DR-01A-11R-A137-07	7.12758	1104.35	882.427	1671.15	369.771	1586.08	836.886
TCGA-EY-A1GL-01A-11R-A13S-07	0	1939.81	110.76	428.359	72.1336	125.066	855.427
TCGA-B5-A1MV-01A-31R-A14D-07	8.21473	866.337	772.186	526.388	373.844	1242.1	1667.75
TCGA-B5-A11L-01B-21R-A13S-07	0.149228	2595.61	594.256	641.957	305.385	967.965	347.152
TCGA-KP-A3VZ-01A-11R-A22K-07	20.8149	9590.95	1394.94	2356.27	436.398	2489.04	3552.69
TCGA-D1-A1O0-01A-11R-A17B-07	59.1121	376.993	2488.96	344.074	937.602	918.536	1742.54
TCGA-AX-A3FS-01A-11R-A22K-07	11.1247	3023.34	1900.01	982.499	997.255	1916.47	928.257
TCGA-D1-A1O5-01A-11R-A14D-07	3.01175	1321.64	299.62	1112.49	145.732	637.925	125.763
TCGA-AX-A064-01A-11R-A00V-07	15.4623	1238.46	827.684	397.013	364.474	1716.99	150.356
TCGA-AX-A0J1-01A-11R-A040-07	23.2138	1954.44	896.825	471.919	542.895	1271.63	298.611
TCGA-B5-A121-01A-31R-A118-07	0.0458453	1170.74	425.265	600.672	150.939	752.621	1213.57
TCGA-EY-A2OO-01A-11R-A19W-07	17.5078	2060.16	187.435	820.175	150.26	302.932	2609.28
TCGA-EY-A1H0-01A-11R-A13S-07	15.3067	1883	835.12	364.129	365.176	1280.72	2112.65
TCGA-D1-A17R-01A-11R-A12I-07	33.5882	1446.56	627.385	725.159	268.573	302.006	1958.68
TCGA-D1-A2G5-01A-11R-A17B-07	12.4604	1268.69	477.985	230.578	250.372	619.502	2342.44
TCGA-EY-A1G8-01A-11R-A13S-07	51.508	2764.08	973.919	1094.64	896.224	1011.21	1064.88
TCGA-FI-A2F9-01A-11R-A17B-07	16.7786	1833.46	376.133	1013.56	589.388	405.827	1949.14
TCGA-AP-A1DK-01A-11R-A137-07	27.045	2243.06	626.839	1113.08	168.091	1209.26	931.27
TCGA-AX-A3G3-01A-11R-A213-07	94.3629	5843.15	1017.86	2094.51	281.151	1353.69	308.06
TCGA-A5-A2K2-01A-11R-A18M-07	48.1023	6892.52	1301.2	3968.12	561.479	1415.01	123.634
TCGA-A5-A0G1-01A-11R-A118-07	18.1827	1902.65	515.008	376.398	246.404	679.639	59.5025
TCGA-AP-A1DM-01A-21R-A137-07	16.7454	2009.52	593.966	457.865	275.935	833.695	1563.71
TCGA-BK-A26L-01A-11R-A277-07	4.48459	1469.3	1394.96	653.03	616.381	813.138	823.607
TCGA-B5-A11I-01A-11R-A10J-07	148.611	3114.62	1218.5	1593.61	259.123	1354.02	1142.65
TCGA-D1-A162-01A-11R-A118-07	14.7113	386.453	675.437	655.966	268.461	696.009	121.262
TCGA-D1-A17U-01A-21R-A12I-07	9.82113	2212.28	451.136	398.49	194.088	512.044	523.401
TCGA-BS-A0UF-01A-11R-A104-07	39.341	2073.6	1171.86	1000.82	570.042	882.144	2411
TCGA-EY-A549-01A-11R-A27V-07	2.85501	912.232	428.719	281.751	152.433	377.337	1064.03
TCGA-JU-AAVI-01A-11R-A40A-07	13.5406	2337.97	854.078	2980.25	417.015	686.115	340.66
TCGA-AJ-A3NC-01A-11R-A22K-07	6.62926	1465.45	315.438	108.013	166.076	488.033	67.9102
TCGA-A5-A2K7-01A-11R-A180-07	130.042	3464.03	1150.43	1246.2	786.234	1159.64	2059.01
TCGA-QS-A5YQ-01A-11R-A31O-07	6.85378	778.589	298.84	470.183	220.835	346.959	1247.5
TCGA-D1-A3JP-01A-31R-A22K-07	3.43673	1102.61	407.63	1035.08	188.034	319.865	1642
TCGA-BK-A26L-01C-04R-A277-07	7.17612	1610.15	938.354	242.598	442.976	441.117	970.501
TCGA-AP-A05O-01A-12R-A118-07	6.35801	2466.29	868.567	382.946	365.183	1219.52	252.96
TCGA-AP-A05A-01A-11R-A00V-07	31.5701	5416.71	623.442	1526.26	530.512	888.603	1783.64
TCGA-FI-A3PV-01A-11R-A22K-07	31.8143	3604.39	1212.97	3491.85	433.177	1138.33	225.923
TCGA-AJ-A3EL-01A-11R-A213-07	10.3824	10629.2	1244.82	2366.37	1022.3	2097.25	3074.53
TCGA-D1-A2G0-01A-11R-A32Y-07	17.0638	11102.6	1233.05	764.818	1064.92	793.902	1477.75
TCGA-BK-A0CB-01A-32R-A104-07	1.26168	562.551	201.935	366.856	155.161	222.859	232.706
TCGA-BG-A0M8-01A-12R-A104-07	3.26807	554.757	181.652	323.289	162.632	468.343	578.895
TCGA-AJ-A3BD-01A-11R-A19W-07	19.2424	3272.95	773.167	4312.6	582.059	1396.61	1747.7
TCGA-AX-A05S-01A-11R-A00V-07	16.307	5474.76	407.62	389.253	188.789	724.983	133.374
TCGA-B5-A11M-01A-11R-A118-07	3.96045	432.559	298.403	129.562	114.959	202.572	307.527
TCGA-DF-A2KZ-01A-11R-A213-07	1.17459	2677.11	147.83	539.989	112.013	220.383	697.956
TCGA-BS-A0U7-01A-21R-A104-07	16.3184	5220.14	645.33	824.658	745.511	1009.84	886.002
TCGA-BS-A0TE-01A-11R-A104-07	10.6416	4607.95	1326.54	376.73	718.909	1321.5	722.683
TCGA-B5-A3FC-01A-11R-A22K-07	10.146	2097.52	828.23	743.634	421.194	919.13	810.407
TCGA-AP-A0L8-01A-11R-A040-07	52.697	1974.3	1125.28	887.46	577.216	497.99	2603.86
TCGA-EY-A72D-01A-12R-A34R-07	35.5546	3665.48	1875.27	1406.43	781.828	1068.31	1684.68
TCGA-AX-A3G8-01A-11R-A22K-07	25.4485	4607.22	436.168	3170.6	765.759	1340.8	201.453
TCGA-DF-A2KU-01A-11R-A180-07	48.2464	1682.47	527.28	1028.39	905.56	711.818	1334.47
TCGA-AJ-A2QK-01A-11R-A18M-07	16.8775	683.22	720.228	653.1	396.021	1698.57	1016.66
TCGA-BS-A0U5-01A-11R-A109-07	7.09374	1052.17	428.071	289.755	263.605	412.827	1185.03
TCGA-D1-A16D-01A-11R-A12I-07	5.55091	1202.99	184.479	270.86	109.7	238.628	292.778
TCGA-BG-A0M6-01A-31R-A104-07	35.4262	1886.22	1214.42	1828.69	260.292	1482.87	2639.83
TCGA-FI-A2EU-01A-11R-A17B-07	28.5114	1287.65	1049.34	1581.17	394.786	1135.25	683.206
TCGA-D1-A16X-01A-11R-A12I-07	10.3797	549.026	521.665	678.699	243.147	288.234	1354.47
TCGA-AJ-A2QO-01A-11R-A32Y-07	40.76	2731.06	1094.45	1273.56	283.307	1085.32	478.417
TCGA-AX-A3G9-01A-11R-A22K-07	8.9469	7383.62	834.117	971.191	471.396	1576.11	242.511
TCGA-BS-A0TG-01A-32R-A16W-07	6.12017	1720.33	313.642	301.481	188.284	414.616	477.302
TCGA-BS-A0TA-01A-11R-A104-07	26.1422	2292.37	787.083	1736.07	391.657	1334.27	998.87
TCGA-BS-A0UV-01A-11R-A16W-07	8.88453	2672.67	1520.17	1625.87	1048.96	1964.02	2011.55
TCGA-PG-A917-01A-31R-A37O-07	7.66721	1449.85	325.056	530.248	269.863	503.67	1822.23
TCGA-AX-A2HK-01A-11R-A17B-07	22.0618	8105.93	1627.26	1331.23	600.203	504.265	1799.74
TCGA-AJ-A3QS-01A-11R-A22K-07	9.20252	4332.48	854.718	1378.39	537.205	1138.25	223.614
TCGA-AJ-A3BF-01A-11R-A213-07	5.31331	2611.28	420.498	1752.41	404.045	654.331	1073.7
TCGA-B5-A1MZ-01A-11R-A144-07	10.9295	1534.66	214.901	170.91	82.9249	274.42	892.86
TCGA-EY-A5W2-01A-11R-A31O-07	4.06918	2997.49	699.502	1421.97	579.614	1055.66	286.787
TCGA-D1-A103-01A-11R-A10J-07	10.7194	1078.49	586.2	681.051	266.531	916.304	959.933
TCGA-A5-A0G2-01A-11R-A16W-07	10.6098	18100.9	1298.25	1743.11	1149.9	1513.54	109.875
TCGA-PG-A914-01A-11R-A37O-07	8.16854	2280.76	550.24	522.616	486.815	316.562	1211.4
TCGA-A5-A3LP-01A-11R-A22K-07	4.50251	5785.63	562.945	1841.97	206.724	634.734	646.108
TCGA-AJ-A2QM-01A-11R-A18M-07	42.3721	939.451	887.159	1815.35	446.143	651.858	2272.55
TCGA-D1-A176-01A-11R-A12I-07	12.1234	2148.36	440.643	359.905	191.263	465.589	1505.83
TCGA-SJ-A6ZJ-01A-12R-A34R-07	17.0514	816.119	366.361	506.056	261.196	744.982	1202.48
TCGA-AX-A0IW-01A-11R-A040-07	55.5649	2194.67	632.104	1242.49	764.256	552.465	4862.5
TCGA-EO-A3KU-01A-11R-A22K-07	18.7683	2887.12	875.995	1455.39	531.052	902.53	842.67
TCGA-A5-A7WJ-01A-12R-A34R-07	101.144	2763.06	1156.76	276.703	612.89	1311.02	599.909
TCGA-A5-A0GU-01A-11R-A16W-07	8.13281	983.908	273.354	561.26	190.957	735.752	489.525
TCGA-BS-A0UT-01A-11R-A104-07	16.1441	2516.31	327.803	177.337	224.882	419.618	830.714
TCGA-BK-A0CC-01B-04R-A277-07	37.5763	712.614	1177.68	651.826	323.177	643.524	82.9856
TCGA-A5-A0RA-01A-21R-A104-07	0.421784	2102.75	638.41	765.469	334.913	899.58	968.968
TCGA-BG-A18C-01A-11R-A12I-07	47.4741	652.327	778.072	793.676	248.257	1366.88	2615.74
TCGA-AP-A1DV-01A-21R-A137-07	0.915124	2831.06	467.06	768.847	349.011	1185.59	431.135
TCGA-AP-A054-01A-11R-A16W-07	36.439	2526.95	1569.32	1047.24	1217.25	1459.68	3644.71
TCGA-B5-A3S1-01A-11R-A22K-07	4.90261	2525.19	684.385	671.576	483.158	1084.52	2102.03
TCGA-EY-A1GK-01A-11R-A13S-07	18.0763	3483.27	501.722	302.597	254.178	762.466	96.8561
TCGA-KP-A3W0-01A-21R-A22K-07	8.3658	7360.65	465.825	1299.62	261.834	881.924	914.629
TCGA-DI-A1BU-01A-11R-A137-07	21.8785	10876.5	770.717	340.936	544.877	754.883	147.595
TCGA-AX-A1C9-01A-11R-A137-07	14.9573	7245.89	519.448	994.895	677.559	1280.78	1628.47
TCGA-BG-A221-01A-21R-A157-07	15.7913	4095.64	684.592	983.829	461.773	698.592	928.937
TCGA-EY-A2OM-01A-11R-A18M-07	5.71531	1310.71	578.938	853.343	288.897	568.122	840.109
TCGA-DI-A1BY-01A-21R-A137-07	24.0927	774.708	471.223	665.685	300.219	787.977	927.13
TCGA-AP-A1DH-01A-31R-A137-07	32.1226	4887.3	804.485	693.802	499.37	1684.61	777.276
TCGA-EO-A3B1-01A-12R-A19W-07	10.9109	2399.67	752.405	814.695	303.695	1117.97	2117.49
TCGA-EO-A3AY-01A-12R-A19W-07	64.7727	4077.25	441.136	6214.91	662.203	1199.37	3012.93
TCGA-AP-A5FX-01A-11R-A27V-07	27.8388	830.787	883.655	2029.01	302.417	1703.49	2144.2
TCGA-D1-A0ZO-01A-11R-A118-07	7.07449	1612.75	345.228	137.474	181.542	337.885	149.016
TCGA-DF-A2KS-01A-11R-A18M-07	41.0491	2844.53	1020.25	1033.12	942.061	1462.39	208.79
TCGA-EY-A1GX-01A-12R-A13S-07	53.5902	3423.33	379.559	341.561	145.203	846.678	928.015
TCGA-BG-A0MG-01A-21R-A104-07	40.8396	2748.84	1145.45	1463.94	350.507	1833.28	1569.53
TCGA-B5-A3FA-01A-11R-A19W-07	9.19961	2825.46	491.767	610.138	414.935	565.598	1351.11
TCGA-AP-A05J-01A-11R-A00V-07	59.2919	4007.25	1596.29	3908.42	983.153	1320	3554.27
TCGA-D1-A17C-01A-11R-A12I-07	4.41914	352.27	231.265	288.37	96.6702	132.019	777.774
TCGA-B5-A1MY-01A-11R-A144-07	13.7469	3690.56	649.138	2256.86	432.041	410.566	1607.76
TCGA-EY-A214-01A-12R-A157-07	41.5267	155.755	377.554	249.857	193.84	438.048	925.33
TCGA-BG-A0YV-01A-11R-A10J-07	28.3895	1476.76	645.542	1307.45	208.756	811.018	1833.71
TCGA-EY-A548-01A-11R-A27V-07	2.50764	1073.16	422.244	210.469	184.973	474.353	2155.52
TCGA-BK-A6W3-01A-12R-A34R-07	8.58048	2120.27	898.745	1096.15	303.093	1045.03	425.445
TCGA-EY-A1GW-01A-22R-A13S-07	2.16702	245.543	230.216	105.873	134.828	301.754	363.076
TCGA-EY-A1GP-01A-11R-A13S-07	20.9666	3006.03	308.015	440.041	228.909	606.66	2081.63
TCGA-B5-A11Q-01A-11R-A118-07	55.4566	43.6132	454.876	189.304	212.856	893.575	496.271
TCGA-D1-A169-01A-11R-A12I-07	48.6543	397.622	364.723	183.967	186.933	530.554	267.637
TCGA-BG-A0LW-01A-11R-A16W-07	2.5499	2803.13	98.4931	106.236	141.634	119.511	540.969
TCGA-BS-A0V6-01A-11R-A118-07	3.93552	1350.09	438.743	500.015	284.478	834.778	776.803
TCGA-A5-AB3J-01A-11R-A40A-07	1.84116	732.644	205.52	57.8996	82.0856	155.661	161.955
TCGA-BS-A0UA-01A-11R-A118-07	1.49864	1083.61	247.023	109.125	197.105	243.087	95.9902
TCGA-AJ-A3TW-01A-11R-A22K-07	18.4154	6111.33	1267.01	5442.88	470.472	2797.78	158.999
TCGA-EO-A3B0-01A-12R-A19W-07	44.4307	2901.57	1220.16	588.188	972.346	1367.47	1684.98
TCGA-AP-A1E4-01A-12R-A137-07	12.8839	1138.87	433.776	114.233	459.072	449.003	2017.49
TCGA-AJ-A5DV-01A-11R-A27V-07	3.44276	1314.68	669.95	640.679	267.315	1050.82	1728.36
TCGA-B5-A11Z-01A-11R-A10J-07	4.30288	1038.92	163.322	63.5952	87.7071	137.021	209.349
TCGA-PG-A6IB-01A-21R-A31O-07	21.0336	3269.94	1333.92	1448.63	932.421	1228.8	1360.78
TCGA-BG-A0YU-01A-21R-A10J-07	14	1644	267.071	185.498	131.11	257.187	318.989
TCGA-AX-A05T-01A-11R-A00V-07	15.0853	5650.33	522.485	694.251	323.274	1160.42	481.557
TCGA-AX-A05W-01A-21R-A466-07	2.51132	2919.73	432.92	579.21	280.632	1915.99	1525.19
TCGA-EO-A22Y-01A-11R-A180-07	12.3846	403.58	468.776	662.638	286.805	764.017	1564.97
TCGA-DI-A2QU-01A-11R-A18M-07	7.89184	7693.62	965.675	2021.48	1413.23	1522.14	1224.48
TCGA-EY-A1GM-01A-12R-A14D-07	21.8661	5559.02	1115.83	2619.16	495.813	426.824	1482.13
TCGA-EY-A1GT-01A-11R-A13S-07	13.5952	160.734	383.273	122.615	194.733	617.144	1036.46
TCGA-EY-A1GE-01A-11R-A13S-07	1.60459	2067.58	118.335	105.62	40.0914	40.092	142.786
TCGA-AP-A1DO-01A-11R-A137-07	38.8906	1366.3	670.497	341.62	258.802	849.903	1265.06
TCGA-EO-A2CH-01A-11R-A180-07	15.6364	4732.29	808.904	1088.35	166.352	425.423	778.387
TCGA-D1-A175-01A-11R-A12I-07	23.9261	6655.51	1039.55	328.756	445.377	869.641	888.743
TCGA-EY-A1GQ-01A-21R-A13S-07	18.3115	1033.25	715.487	283.106	629.958	1425.49	795.623
TCGA-D1-A16B-01A-11R-A12I-07	5.15253	1702.03	436.665	781.008	197.077	926.209	1167.87
TCGA-EY-A215-01A-11R-A14M-07	38.3007	4575.66	946.235	1057.96	461.078	1033.86	2505.73
TCGA-BG-A186-01A-11R-A12I-07	8.8573	441.109	306.713	211.482	86.2296	324.985	681.147
TCGA-D1-A0ZV-01A-11R-A10J-07	13.0836	748.755	224.215	364.599	151.3	318.892	331.952
TCGA-AX-A1CF-01A-11R-A137-07	22.5082	1612.8	538.28	958.52	646.13	879.152	107.865
TCGA-SJ-A6ZI-01A-12R-A34R-07	14.2963	1080.46	430.703	411.74	241.126	1011.54	1168.27
TCGA-2E-A9G8-01A-11R-A40A-07	46.4162	2610.07	1152.51	2041.29	263.62	915.715	908.425
TCGA-BK-A13C-01A-11R-A118-07	1.56375	379.664	424.01	86.3535	91.2872	446.201	464.693
TCGA-AX-A063-01A-11R-A00V-07	23.7866	4803.01	410.875	257.611	172.986	467.283	198.115
TCGA-DI-A1NN-01A-11R-A16F-07	19.5948	3835.8	698.729	1354.65	448.633	708.61	731.651
TCGA-D1-A16N-01A-11R-A12I-07	32.4969	965.713	940.845	1430.75	455.681	532.458	3216.67
TCGA-EO-A3AU-01A-21R-A19W-07	26.2595	3898.64	865.18	301.13	449.564	980.628	1840.66
TCGA-E6-A8L9-01A-21R-A37O-07	7.03735	3598.85	349.777	407.634	677.267	589.402	1512.25
TCGA-A5-A1OG-01A-11R-A14D-07	62.4125	4969.36	1522.53	1741.82	388.431	1567.85	2249.32
TCGA-A5-A0GG-01A-11R-A118-07	21.112	1595.98	878.087	1387.57	407.197	637.81	2049.52
TCGA-BG-A3PP-01A-11R-A22K-07	13.0065	3952.79	681.155	1758.79	420.668	1002.28	2791.19
TCGA-D1-A165-01A-11R-A12I-07	14.2701	651.566	468.689	407.378	191.659	1125.67	711.782
TCGA-EY-A210-01A-11R-A157-07	36.2869	1117.56	536.862	682.438	595.052	684.653	3042.68
TCGA-EO-A22U-01A-11R-A180-07	10.6249	2588.17	790.481	763.318	717.981	1437.03	1425.25
TCGA-BK-A4ZD-01A-11R-A27V-07	32.8104	4290.17	552.672	185.777	519.497	1396.65	500.867
TCGA-D1-A17F-01A-11R-A12I-07	13.6623	767.664	307.72	302.037	129.739	810.288	141.133
TCGA-AX-A3G6-01A-11R-A213-07	137.07	1432.65	1926.56	20278.7	871.724	1645.09	4171.27
TCGA-EY-A1GO-01A-11R-A14D-07	35.7013	2098.24	550.304	1156.41	676.155	1548.01	3879.97
TCGA-DF-A2KN-01A-11R-A180-07	21.7226	7605.45	944.897	1435.04	386.881	1252.45	1022.68
TCGA-D1-A1NS-01A-11R-A14D-07	3.42746	1630	460.583	431.449	228.571	538.703	711.257
TCGA-AX-A0IS-01A-12R-A10J-07	6.76852	1242.37	419.163	53.0177	168.292	787.997	369.013
TCGA-B5-A11P-01B-11R-A14D-07	11.442	1238.91	505.819	3270.03	232.118	446.332	1151.99
TCGA-D1-A0ZZ-01A-11R-A10J-07	7.26097	4689.77	584.379	561.055	292.729	687.255	221.68
TCGA-D1-A16I-01A-11R-A12I-07	44.7874	3001.62	808.495	1499.21	562.366	396.015	3100.42
TCGA-FI-A2EW-01A-11R-A17B-07	60.1907	6262.81	732.129	15838.7	421.405	1132.24	766.396
TCGA-AX-A3FV-01A-11R-A22K-07	25.4967	3212.6	3634.43	886.356	717.565	2543.77	1532.84
TCGA-EO-A3AV-01A-12R-A19W-07	21.0376	2155.23	991.984	521.564	563.946	1395.13	30.1134
TCGA-AX-A3FW-01A-11R-A22K-07	72.4128	2845.06	961.982	156.328	646.903	2147.03	2658.6
TCGA-AX-A06J-01A-11R-A00V-07	6.33723	548.933	225.215	378.974	73.0767	123.25	911.381
TCGA-A5-A2K5-01A-11R-A180-07	5.12289	1317.61	261.863	1538.11	973.629	615.66	1425.49
TCGA-FI-A2F8-01A-12R-A17B-07	36.2905	2878.51	911.758	1198.16	443.048	1172.43	623.009
TCGA-BG-A0MA-01A-11R-A17B-07	12.3113	648.437	492.027	525.702	320.419	449.675	707.077
TCGA-EO-A3KW-01A-11R-A22K-07	78.2882	1185.38	1328.76	2534.57	328.094	3066.31	1080.89
TCGA-A5-A7WK-01A-11R-A34R-07	14.2737	5252.85	776.867	1976.82	541.142	605.897	2233.77
TCGA-AJ-A3NH-01A-11R-A22K-07	16.606	5351.34	926.879	1665.02	586.738	920.336	3490.65
TCGA-D1-A161-01A-11R-A118-07	7.91238	493.993	515.933	244.82	276.641	939.621	163.592
TCGA-EY-A1GI-01A-11R-A13S-07	7.37237	3433.4	1453.85	355.159	585.202	1574.85	818.11
TCGA-D1-A17Q-01A-11R-A12I-07	16.4367	2279.66	1119.04	664.444	254.844	345.07	1052.07
TCGA-AP-A056-01A-11R-A00V-07	4.49721	6262.65	954.16	1127.84	467.229	1757.16	247.177
TCGA-BG-A2AE-01A-11R-A16F-07	7.07423	1701.41	912.205	744.372	383.654	552.549	1024.81
TCGA-BK-A26L-01A-11R-A16F-07	9.14571	1803.94	848.315	921.096	545.951	530.061	2097.02
TCGA-B5-A0KB-01B-11R-A14D-07	16.1137	796.851	1018.25	2731.15	424.203	1034.65	1465.11
TCGA-FI-A2D2-01A-11R-A17B-07	4.04219	3894.09	454.84	648.496	139.471	416.116	1135.38
TCGA-B5-A0JV-01A-11R-A104-07	2.67242	1315.83	691.594	72.5606	355.997	706.873	2178.8
TCGA-AP-A05D-01A-11R-A00V-07	48.1195	1247.72	1112.01	6000.96	381.109	793.216	1931.94
TCGA-D1-A16S-01A-11R-A12I-07	46.1558	4095.22	552.791	866.632	245.915	880.486	2618.83
TCGA-FI-A2D0-01A-11R-A17B-07	30.1467	2310.95	950.107	934.04	473.986	436.475	445.056
TCGA-BG-A0RY-01A-11R-A104-07	1.61422	1385.77	258.448	1144.5	158.554	461.066	1068.9
TCGA-B5-A5OD-01A-11R-A31O-07	42.6495	5444.39	602.16	1329.24	469.067	606.595	2279.07
TCGA-B5-A11N-01A-11R-A118-07	1.75051	3083.08	193.468	128.508	108.522	256.761	203.465
TCGA-EY-A2OP-01A-11R-A19W-07	27.7425	9410.07	1130.82	888.923	818.252	1660.15	772.216
TCGA-BS-A0WQ-01A-21R-A109-07	6.22454	1801.36	212.917	235.807	154.55	353.678	1074.63
TCGA-BG-A0W1-01A-12R-A109-07	1.87989	172.191	308.946	270.047	117.963	319.56	1135.34
TCGA-EC-A1NJ-01A-31R-A14D-07	4.95127	996.316	679.031	741.814	299.028	1209.66	706.441
TCGA-AP-A05N-01A-11R-A00V-07	1.87578	1128.42	591.838	227.177	274.389	824.51	250.843
TCGA-EY-A4KR-01A-11R-A27V-07	28.9226	5152.58	925.865	4403.11	240.341	1306.61	643.563
TCGA-AJ-A3BI-01A-11R-A213-07	163.905	580.796	402.841	16379.1	613.075	958.228	1823.57
TCGA-BG-A18B-01A-11R-A12I-07	8.45613	1927.47	575.084	256.957	200.101	549.946	403.454
TCGA-PG-A916-01A-11R-A37O-07	7.34472	726.044	413.605	222.716	168.278	537.277	291.422
TCGA-KP-A3W3-01A-11R-A22K-07	32.9287	2362.39	509.94	1522.58	427.534	766.744	802.98
TCGA-D1-A15V-01A-11R-A118-07	23.6137	4497.28	1208.64	850.593	672.566	1459.86	338.256
TCGA-D1-A160-01A-11R-A118-07	11.2187	513.838	642.519	349.065	290.863	758.836	470.903
TCGA-EC-A24G-01A-11R-A16F-07	5.11943	2525.94	750.874	620.723	181.211	866.008	240.28
TCGA-PG-A915-01A-11R-A37O-07	26.8227	4453.84	974.78	2688.07	473.071	1979.35	3649.52
TCGA-D1-A17M-01A-21R-A12I-07	46.6502	3052.95	766.675	436.74	438.406	623.951	1019.72
TCGA-FI-A2CX-01A-11R-A17B-07	18.1851	1054.85	284.007	331.131	368.541	424.156	367.377
TCGA-AX-A2HG-01A-11R-A17B-07	31.8484	13474.2	1121.01	569.058	760.661	1697.69	854.161
TCGA-5S-A9Q8-01A-11R-A40A-07	13.79	2093.97	374.175	73.8894	188.379	300.772	235.969
TCGA-EY-A1GC-01A-11R-A13S-07	10.182	97.3951	426.673	298.688	681.512	541.538	893.786
TCGA-AX-A1C4-01A-11R-A137-07	27.1078	5723.45	1394.98	399.974	629.67	2093.95	1656.35
TCGA-EY-A3L3-01A-11R-A22K-07	11.8218	1710.27	1124.27	2220.11	317.118	421.643	1299.62
TCGA-AX-A1CP-01A-11R-A137-07	33.1619	2693.44	803.948	1062.98	104.284	1054.37	1139.29
TCGA-D1-A15Z-01A-11R-A118-07	10.9026	2682.05	695.194	368.771	365.5	774.369	191.995
TCGA-AJ-A3IA-01A-11R-A213-07	6.17858	3011.49	645.235	816.679	702.515	668.95	1459.13
TCGA-EY-A2OQ-01A-11R-A19W-07	41.6456	12067.6	992.637	1744.89	467.502	1307.7	5549.11
TCGA-AJ-A2QN-01A-11R-A18M-07	18.9569	365.653	519.933	620.133	149.045	674.259	1658.32
TCGA-BG-A0MS-01A-11R-A104-07	2.64843	1345.55	546.764	142.546	271.589	763.493	144.981
TCGA-AP-A0LD-01A-11R-A040-07	60.0489	2725.52	404.781	625.865	773.106	1835.02	4207.51
TCGA-D1-A0ZS-01A-11R-A118-07	17.0459	3365.53	1172.05	790.737	534.077	1184.53	2282.8
TCGA-BG-A0M3-01A-11R-A104-07	12.5435	1524.12	484.825	1128.96	252.37	1049.92	650.462
TCGA-EO-A1Y7-01A-11R-A157-07	132.41	1424.56	1020.79	342.044	580.204	2999.07	1128.12
TCGA-H5-A2HR-01A-11R-A180-07	115.35	6126.09	1063.66	4249.85	1187.54	1186.59	2312.52
TCGA-A5-A0R7-01A-31R-A16W-07	26.3672	1687.87	449.246	724.627	544.634	942.446	2891.96
TCGA-QF-A5YS-01A-11R-A31O-07	20.5272	1916.22	336.979	592.482	257.823	337.38	1044.78
TCGA-BG-A0W2-01A-11R-A109-07	3.23632	750.986	295.387	301.115	169.469	404.133	601.02
TCGA-AJ-A3OL-01A-11R-A22K-07	6.14337	11833.4	814.863	765.946	403.791	874.63	2935.56
TCGA-AJ-A3OK-01A-12R-A22K-07	0.654246	241.206	142.669	62.7627	41.0351	169.824	138.791
TCGA-BS-A0T9-01A-11R-A12I-07	1.46129	685.425	294.658	445.501	205.577	136.646	1015.75
TCGA-B5-A11W-01A-12R-A118-07	10.8897	1509.62	362.82	152.147	181.471	542.829	396.172
TCGA-EO-A1Y8-01A-11R-A157-07	30.2017	8928.18	856.166	1438.08	1218.9	1206.33	1114.98
TCGA-BS-A0TC-01A-11R-A104-07	6.61798	1896.76	207.326	207.329	119.664	287.017	866.066
TCGA-QF-A5YT-01A-11R-A31O-07	19.5426	1265.6	950.319	451.444	997.727	919.262	958.997
TCGA-B5-A0K1-01A-11R-A16W-07	8.47654	1128.27	600.38	746.721	238.047	912.126	1899.29
TCGA-KJ-A3U4-01A-11R-A22K-07	15.5634	572.284	1893.15	1358.2	322.69	1518.21	1483.06
TCGA-A5-A0GI-01A-11R-A040-07	6.99453	1071.72	776.621	460.921	249.992	329.255	431.664
TCGA-PG-A7D5-01A-11R-A34R-07	26.3254	10153.6	821.86	974.953	532.69	884.274	78.512
TCGA-B5-A11G-01A-13R-A118-07	28.9924	740.281	438.928	771.891	577.807	1138.15	1250.98
TCGA-B5-A1MU-01A-11R-A13S-07	18.0206	820.952	859.78	813.194	451.237	844.249	1147.99
TCGA-AP-A0LF-01A-11R-A118-07	37.2227	4515.06	1098.41	3864.25	187.117	1299.33	132.681
TCGA-AX-A2HC-01A-11R-A17B-07	17.3096	3678.93	2303.31	711.086	1265.61	1726.98	3104.58
TCGA-B5-A0JR-01A-13R-A466-07	17.7868	2496.5	996.055	244.977	448.028	964.338	163.683
TCGA-SL-A6JA-01A-11R-A31O-07	5.63352	1614.39	381.429	797.14	301.362	446.372	18.7923
TCGA-BG-A0MU-01A-11R-A104-07	4.42271	416.014	372.14	162.825	128.874	348.11	239.207
TCGA-AP-A0LV-01A-11R-A040-07	7.96551	990.383	600.017	521.277	369.515	670.678	1897.21
TCGA-BG-A0MK-01A-51R-A19W-07	3.4588	635.704	150.761	119.761	48.9783	149.591	835.826
TCGA-SL-A6J9-01A-11R-A31O-07	66.4963	495.596	554.125	2624.14	297.631	1291.76	2364.28
TCGA-AX-A2HJ-01A-11R-A17B-07	14.7275	3404.53	778.272	1093.76	487.855	939.15	2416.26
TCGA-BS-A0TD-01A-11R-A104-07	9.97715	3702.99	635.836	2164.2	295.682	1051.32	745.434
TCGA-B5-A5OE-01A-11R-A31O-07	79.9399	11497.7	1795.72	3893.5	965.359	1370.71	1834.23
TCGA-BG-A0MT-01A-11R-A104-07	23.7552	400.034	605.709	1020.54	245.744	985.1	1497.06
TCGA-BK-A0CC-01A-21R-A16W-07	32.958	2204.67	1947.43	1902.16	901.432	1063.51	444.254
TCGA-AJ-A23M-01A-11R-A157-07	42.3806	7476.41	902.094	1250.11	688.648	857.944	1667.5
TCGA-AX-A3GI-01A-11R-A213-07	62.3654	6286.27	1202.14	1925.06	523.422	1252.75	2961.8
TCGA-AX-A2IO-01A-11R-A180-07	42.6949	10460.7	674.424	1068.94	563.408	1141.65	480.91
TCGA-AX-A060-01A-11R-A00V-07	13.4936	2396.8	410.211	282.412	404.823	527.383	329.014
TCGA-DF-A2KY-01A-21R-A213-07	10.3768	6617.4	872.963	846.66	531.998	648.923	1018.18
TCGA-A5-A0GQ-01A-11R-A118-07	5.09961	868.398	397.465	661.945	167.827	745.779	325.236
TCGA-AX-A1CR-01A-12R-A137-07	43.407	1168.44	757.944	2886.79	232.497	2178.19	391.92
TCGA-B5-A0K4-01A-11R-A040-07	0.214842	763.507	328.735	537.549	245.161	231.955	573.618
TCGA-B5-A1MX-01A-11R-A144-07	8.84639	849.162	949.479	832.93	608.474	1271.39	466.125
TCGA-B5-A11Y-01A-21R-A10J-07	9.35638	1541.88	221.642	552.086	176.042	692.026	527.676
TCGA-AX-A062-01A-11R-A00V-07	16.28	3108.99	980.599	230.157	431.787	2473.41	658.918
TCGA-FI-A2EY-01A-12R-A18M-07	45.7952	8623.66	793.478	528.219	554.767	601.835	520.605
TCGA-AX-A2H8-01A-11R-A17B-07	24.3892	4142.16	473.205	743.244	223.132	1231.6	912.304
TCGA-AJ-A8CW-01A-11R-A37O-07	10.9333	1488.02	711.611	409.778	462.745	787.403	903.468
TCGA-AJ-A3BK-01A-11R-A19W-07	16.2485	1404.74	627.474	1127.77	326.428	1100.16	1738.64
TCGA-BS-A0UJ-01A-12R-A104-07	1.03656	573.143	74.7372	161.69	110.451	212.928	501.699
TCGA-DI-A2QY-01A-12R-A19W-07	18.5565	3369.01	524.638	1161.12	264.638	580.821	716.906
TCGA-AX-A05Y-01A-11R-A00V-07	56.1914	813.095	720.463	736.292	630.086	300.424	3078.16
TCGA-EY-A1GU-01A-11R-A13S-07	8.16896	3201.2	206.742	687.383	81.6711	234.65	1030.55
TCGA-B5-A3FD-01A-11R-A19W-07	13.0033	482.574	841.648	963.015	595.288	813.615	2718.71
TCGA-BK-A0CA-01A-21R-A118-07	4.97159	2794	813.767	724.543	322.969	1007.12	1412.93
TCGA-B5-A11U-01A-11R-A118-07	12.2217	1824.44	904.04	336.922	717.396	855.249	1500.05
TCGA-BS-A0V4-01A-11R-A14D-07	0.0107439	544.399	95.8035	451.174	320.986	156.487	247.506
TCGA-AP-A0LL-01A-12R-A104-07	2.41157	421.679	198.875	113.175	98.4971	174.399	147.46
TCGA-D1-A17S-01A-11R-A12I-07	14.0953	365.877	411.496	603.785	131.704	331.594	1816.02
TCGA-AP-A05H-01A-11R-A00V-07	52.5887	1564.08	639.204	1820.73	590.869	342.835	1463.35
TCGA-AX-A2H5-01A-11R-A17B-07	32.4291	8896.97	1022.95	3474.62	169.324	1087.07	344.658
TCGA-D1-A3JQ-01A-11R-A22K-07	44.395	3043.21	767.566	1130.96	257.9	882.193	1187.7
TCGA-AX-A3FT-01A-11R-A22K-07	16.6231	1315.5	1019.25	508.61	305.821	1383.71	234.425
TCGA-D1-A0ZU-01A-11R-A10J-07	8.80735	2105.7	426.744	579.639	222.56	606.737	1149.62
TCGA-KP-A3W4-01A-11R-A22K-07	8.10157	1922.63	788.199	1001.47	205.097	966.97	460.592
TCGA-AP-A0LS-01A-11R-A14D-07	27.0505	3363.64	1139.98	4002.52	433.959	3708.43	1514.9
TCGA-A5-A1OH-01A-21R-A22K-07	17.4519	13178.2	1598.86	1012.8	755.701	647.798	2490.21
TCGA-K6-A3WQ-01A-11R-A22K-07	2.31356	5546.13	445.499	1033.43	382.879	322.628	1588.8
TCGA-A5-A0G9-01A-11R-A040-07	9.16473	1200.69	272.175	410.967	247.164	323.53	1766.75
TCGA-D1-A16G-01A-31R-A12I-07	56.8527	819.492	776.681	1104.46	294.563	642.52	340.903
TCGA-AP-A0LH-01A-11R-A16W-07	67.9152	2019.94	995.443	4612.49	413.894	1710.91	282.43
