# Supplementary material for: Screening of prognostic biomarkers for endometrial carcinoma based on a ceRNA network
Source: PeerJ. 2018 Dec 10;6:e6091. doi: 10.7717/peerj.6091 (PMC6292375; doi:10.7717/peerj.6091)
Supplement: Table S7 [file peerj-06-6091-s007.zip › Table S7/Biological processes.txt]

Category	Term	Count	%	PValue	Genes	List Total	Pop Hits	Pop Total	Fold Enrichment	Bonferroni	Benjamini	FDR
GOTERM_BP_DIRECT	GO:0045944~positive regulation of transcription from RNA polymerase II promoter	18	24.65753424657534	2.4877764667771754E-7	E2F1, SOX11, E2F7, MITF, ZEB2, NR3C1, ZEB1, FZD5, CITED2, FLI1, S1PR1, PAX9, FOXF2, TEF, POU3F2, ZFPM2, WNT7A, FGF2	69	981	16792	4.465363648451004	1.9502267988225075E-4	1.9502267988225075E-4	3.808602579868925E-4
GOTERM_BP_DIRECT	GO:0048596~embryonic camera-type eye morphogenesis	4	5.47945205479452	1.3613234678640471E-5	FOXF2, ZEB1, FZD5, CITED2	69	12	16792	81.1207729468599	0.01061609586922907	0.005322210899041502	0.020838867220351887
GOTERM_BP_DIRECT	GO:0000187~activation of MAPK activity	6	8.21917808219178	7.245509587854985E-5	PROK2, THBS1, LRRK2, ALK, FGF2, MAP2K6	69	107	16792	13.646485168630639	0.05522346765961694	0.0187574651613438	0.1108661306122305
GOTERM_BP_DIRECT	GO:0060045~positive regulation of cardiac muscle cell proliferation	4	5.47945205479452	9.256689188182152E-5	CCNB1, TGFBR3, ZFPM2, FGF2	69	22	16792	44.24769433465086	0.07000475183271304	0.01798034012263483	0.14161953155412688
GOTERM_BP_DIRECT	GO:0000122~negative regulation of transcription from RNA polymerase II promoter	12	16.43835616438356	1.3727293175005056E-4	TXNIP, E2F1, SOX11, E2F7, MITF, JAZF1, TRIB3, ZEB2, CBX2, ZFPM2, ZEB1, CITED2	69	720	16792	4.056038647342995	0.10203965056641606	0.02129584505901949	0.2099488483351286
GOTERM_BP_DIRECT	GO:0060412~ventricular septum morphogenesis	4	5.47945205479452	2.1522472538766595E-4	SOX11, TGFBR3, ZFPM2, CITED2	69	29	16792	33.567216391804095	0.1552836136414102	0.027733878297427572	0.32898690358087457
GOTERM_BP_DIRECT	GO:0045599~negative regulation of fat cell differentiation	4	5.47945205479452	6.512180434401164E-4	E2F1, RUNX1T1, TRIB3, ZFPM2	69	42	16792	23.177363699102827	0.3999373782097779	0.07036215247394173	0.9923369284320582
GOTERM_BP_DIRECT	GO:0045892~negative regulation of transcription, DNA-templated	9	12.32876712328767	8.888175836905468E-4	E2F1, PAX9, FOXF2, RUNX1T1, TRIB3, ZFPM2, ZEB1, TCEAL7, CITED2	69	499	16792	4.389300339810054	0.5019938476611019	0.08345384782985121	1.3520976853294675
GOTERM_BP_DIRECT	GO:0006366~transcription from RNA polymerase II promoter	9	12.32876712328767	0.0010622049029371137	SALL3, FLI1, PAX9, SOX11, FOXF2, MITF, TEF, POU3F2, NR3C1	69	513	16792	4.269514365624206	0.5653487279349898	0.08842283107274906	1.61386010100526
GOTERM_BP_DIRECT	GO:0009612~response to mechanical stimulus	4	5.47945205479452	0.0017557838411833334	TXNIP, CCNB1, THBS1, CITED2	69	59	16792	16.499140260378287	0.7478533449880003	0.12870480075950685	2.6544757197216495
GOTERM_BP_DIRECT	GO:0018108~peptidyl-tyrosine phosphorylation	5	6.8493150684931505	0.0034335795074797405	EPHA7, PDGFRA, ALK, FGF2, MAP2K6	69	153	16792	7.9530169555745	0.9325627950761023	0.21740634260996372	5.129380134127858
GOTERM_BP_DIRECT	GO:0030511~positive regulation of transforming growth factor beta receptor signaling pathway	3	4.10958904109589	0.004210344558477589	TGFBR3, THBS1, CITED2	69	24	16792	30.420289855072465	0.963406281728679	0.2409264155702976	6.255150898345763
GOTERM_BP_DIRECT	GO:0045893~positive regulation of transcription, DNA-templated	8	10.95890410958904	0.004724582192395242	E2F1, CCNE1, SOX11, FOXF2, MITF, WNT7A, FGF2, CITED2	69	515	16792	3.780385535387646	0.975592143103939	0.24843972076879117	6.993556259302669
GOTERM_BP_DIRECT	GO:0030182~neuron differentiation	4	5.47945205479452	0.006740588295330102	S1PR1, SOX11, POU3F2, FZD5	69	95	16792	10.246834477498094	0.9950209312073517	0.3152838357484078	9.83627400621858
GOTERM_BP_DIRECT	GO:0030336~negative regulation of cell migration	4	5.47945205479452	0.006740588295330102	RECK, CLIC4, CITED2, IGFBP5	69	95	16792	10.246834477498094	0.9950209312073517	0.3152838357484078	9.83627400621858
GOTERM_BP_DIRECT	GO:0000082~G1/S transition of mitotic cell cycle	4	5.47945205479452	0.008195484513969266	CCNE1, RRM2, MCM4, CDC25A	69	102	16792	9.5436203466894	0.9984222155467117	0.349566085071613	11.837105999409857
GOTERM_BP_DIRECT	GO:0006351~transcription, DNA-templated	16	21.91780821917808	0.010371971385877865	TXNIP, E2F1, HMGB3, E2F7, RUNX1T1, TRIB3, ZEB2, CBX2, NR3C1, TCEAL7, ZEB1, CITED2, PAX9, JAZF1, ZFPM2, MAP2K6	69	1955	16792	1.9917120723525708	0.9997181371468772	0.4000329976493813	14.752955197423457
GOTERM_BP_DIRECT	GO:0048704~embryonic skeletal system morphogenesis	3	4.10958904109589	0.010871142642562795	SOX11, PDGFRA, ZEB1	69	39	16792	18.720178372352287	0.9998102193430326	0.39594894960629323	15.408866896944728
GOTERM_BP_DIRECT	GO:0071930~negative regulation of transcription involved in G1/S transition of mitotic cell cycle	2	2.73972602739726	0.012100229817078175	E2F1, E2F7	69	3	16792	162.2415458937198	0.999928401920996	0.41154027728911713	17.003838069109644
GOTERM_BP_DIRECT	GO:0001525~angiogenesis	5	6.8493150684931505	0.012713651499456989	PROK2, S1PR1, CLIC4, FZD5, WNT7A	69	223	16792	5.456554234093716	0.999956003772492	0.41019822428830954	17.789310540192883
GOTERM_BP_DIRECT	GO:0051726~regulation of cell cycle	4	5.47945205479452	0.013900507329067911	CCNB1, CCNE1, FGF2, CDC25A	69	124	16792	7.850397381954184	0.9999828660882236	0.4223126916285139	19.28936404048872
GOTERM_BP_DIRECT	GO:0071363~cellular response to growth factor stimulus	3	4.10958904109589	0.014299884082477614	DDC, PAX9, THBS1	69	45	16792	16.22415458937198	0.9999875281987978	0.4159193508904666	19.788351790005652
GOTERM_BP_DIRECT	GO:0003151~outflow tract morphogenesis	3	4.10958904109589	0.014911187562994416	SOX11, TGFBR3, CITED2	69	46	16792	15.871455576559546	0.9999923316258461	0.4145544444174447	20.54654273151416
GOTERM_BP_DIRECT	GO:0010595~positive regulation of endothelial cell migration	3	4.10958904109589	0.014911187562994416	THBS1, WNT7A, FGF2	69	46	16792	15.871455576559546	0.9999923316258461	0.4145544444174447	20.54654273151416
GOTERM_BP_DIRECT	GO:0010629~negative regulation of gene expression	4	5.47945205479452	0.018107062010502068	CCNB1, SOX11, POU3F2, CITED2	69	137	16792	7.105469163228605	0.9999993998179441	0.4635977813269829	24.40247851779157
GOTERM_BP_DIRECT	GO:0060718~chorionic trophoblast cell differentiation	2	2.73972602739726	0.020086784599929644	E2F7, FZD5	69	5	16792	97.34492753623188	0.9999998766639744	0.4846185917068301	26.702589723326454
GOTERM_BP_DIRECT	GO:0032354~response to follicle-stimulating hormone	2	2.73972602739726	0.020086784599929644	PAPPA, TGFBR3	69	5	16792	97.34492753623188	0.9999998766639744	0.4846185917068301	26.702589723326454
GOTERM_BP_DIRECT	GO:0048146~positive regulation of fibroblast proliferation	3	4.10958904109589	0.02019389537021264	CCNB1, E2F1, PDGFRA	69	54	16792	13.52012882447665	0.9999998867937182	0.47258215361329337	26.825149969854312
GOTERM_BP_DIRECT	GO:0060548~negative regulation of cell death	3	4.10958904109589	0.020901839611923805	SOX11, ZFPM2, FGF2	69	55	16792	13.274308300395257	0.9999999357655648	0.47109741594669163	27.630402588702786
GOTERM_BP_DIRECT	GO:0071407~cellular response to organic cyclic compound	3	4.10958904109589	0.023835364877916855	CCNB1, ALPL, IGFBP5	69	59	16792	12.374355195283714	0.9999999938893595	0.5036580413819414	30.879697807093088
GOTERM_BP_DIRECT	GO:0048864~stem cell development	2	2.73972602739726	0.02405617154375719	WNT7A, FGF2	69	6	16792	81.1207729468599	0.9999999948824687	0.49429759596007117	31.118669853015046
GOTERM_BP_DIRECT	GO:0048661~positive regulation of smooth muscle cell proliferation	3	4.10958904109589	0.024593726689689604	S1PR1, THBS1, FGF2	69	60	16792	12.168115942028985	0.999999996677486	0.4899217714134846	31.697224167596648
GOTERM_BP_DIRECT	GO:0006260~DNA replication	4	5.47945205479452	0.024979339501690984	CLSPN, RRM2, MCM4, CDC25A	69	155	16792	6.280317905563347	0.9999999975631229	0.48370911886406476	32.109446352456
GOTERM_BP_DIRECT	GO:0007416~synapse assembly	3	4.10958904109589	0.025361900002061573	BDNF, FZD5, WNT7A	69	61	16792	11.96863863150392	0.9999999982085137	0.4777895036057659	32.51610685252603
GOTERM_BP_DIRECT	GO:0001933~negative regulation of protein phosphorylation	3	4.10958904109589	0.025361900002061573	CCNB1, LRRK2, FAM129A	69	61	16792	11.96863863150392	0.9999999982085137	0.4777895036057659	32.51610685252603
GOTERM_BP_DIRECT	GO:0006977~DNA damage response, signal transduction by p53 class mediator resulting in cell cycle arrest	3	4.10958904109589	0.0261397954288555	CCNB1, E2F1, E2F7	69	62	16792	11.775596072931275	0.9999999990420352	0.47740268463674584	33.3359952639386
GOTERM_BP_DIRECT	GO:0000578~embryonic axis specification	2	2.73972602739726	0.02800971499298862	FZD5, WNT7A	69	7	16792	69.5320910973085	0.9999999997877007	0.4908130912052574	35.268926624338924
GOTERM_BP_DIRECT	GO:0061384~heart trabecula morphogenesis	2	2.73972602739726	0.031947477244511635	S1PR1, TGFBR3	69	8	16792	60.84057971014493	0.9999999999911945	0.5270168062719454	39.169346662382466
GOTERM_BP_DIRECT	GO:0001955~blood vessel maturation	2	2.73972602739726	0.031947477244511635	RECK, S1PR1	69	8	16792	60.84057971014493	0.9999999999911945	0.5270168062719454	39.169346662382466
GOTERM_BP_DIRECT	GO:2000020~positive regulation of male gonad development	2	2.73972602739726	0.031947477244511635	ZFPM2, CITED2	69	8	16792	60.84057971014493	0.9999999999911945	0.5270168062719454	39.169346662382466
GOTERM_BP_DIRECT	GO:0001666~response to hypoxia	4	5.47945205479452	0.03259057943835134	TGFBR3, THBS1, ITPR1, CITED2	69	172	16792	5.659588810246039	0.9999999999947702	0.5239298044009877	39.785084152019465
GOTERM_BP_DIRECT	GO:0042493~response to drug	5	6.8493150684931505	0.034740320483236456	TXNIP, CCNB1, SLC12A5, THBS1, MAP2K6	69	304	16792	4.002669717772693	0.9999999999990858	0.5369967431476396	41.80132986359113
GOTERM_BP_DIRECT	GO:0010863~positive regulation of phospholipase C activity	2	2.73972602739726	0.035869520355094844	PDGFRA, FGF2	69	9	16792	54.08051529790661	0.9999999999996348	0.5388409521279464	42.83495602668867
GOTERM_BP_DIRECT	GO:0034976~response to endoplasmic reticulum stress	3	4.10958904109589	0.0370974553084991	TRIB3, THBS1, FAM129A	69	75	16792	9.734492753623188	0.9999999999998656	0.5415651377613799	43.93947221166374
GOTERM_BP_DIRECT	GO:0060021~palate development	3	4.10958904109589	0.03800237431291606	FOXF2, TGFBR3, WNT7A	69	76	16792	9.606407322654462	0.9999999999999357	0.5410617455345019	44.740637045094644
GOTERM_BP_DIRECT	GO:0008284~positive regulation of cell proliferation	6	8.21917808219178	0.04033085906502712	PROK2, SOX11, PDGFRA, POU3F2, THBS1, FGF2	69	466	16792	3.133420414256391	0.9999999999999903	0.5537461400392029	46.75322605395561
GOTERM_BP_DIRECT	GO:0007165~signal transduction	10	13.698630136986301	0.043736915978630705	SALL3, GNAL, RASSF8, NR3C1, ALK, FGF2, AKT3, MAP2K6, ITPR1, IGFBP5	69	1161	16792	2.0961440037948296	0.9999999999999994	0.5747916278826193	49.57410442344335
GOTERM_BP_DIRECT	GO:0060070~canonical Wnt signaling pathway	3	4.10958904109589	0.04456876676014998	FZD5, LRRK2, WNT7A	69	83	16792	8.796228391828182	0.9999999999999997	0.5730377865449194	50.24148842326108
GOTERM_BP_DIRECT	GO:0030198~extracellular matrix organization	4	5.47945205479452	0.045163581438806756	RECK, FOXF2, THBS1, FGF2	69	196	16792	4.966577935522035	0.9999999999999998	0.5694199812173274	50.71362896808327
GOTERM_BP_DIRECT	GO:0051897~positive regulation of protein kinase B signaling	3	4.10958904109589	0.04553900560204716	THBS1, FGF2, IGFBP5	69	84	16792	8.69151138716356	0.9999999999999999	0.564159424900121	51.0094669104234
GOTERM_BP_DIRECT	GO:0045670~regulation of osteoclast differentiation	2	2.73972602739726	0.0475419517982796	RASSF2, MITF	69	12	16792	40.56038647342995	1.0	0.571996026665443	52.5599591039625
GOTERM_BP_DIRECT	GO:0002089~lens morphogenesis in camera-type eye	2	2.73972602739726	0.0475419517982796	SOX11, CITED2	69	12	16792	40.56038647342995	1.0	0.571996026665443	52.5599591039625
