# Supplementary material for: Screening of prognostic biomarkers for endometrial carcinoma based on a ceRNA network
Source: PeerJ. 2018 Dec 10;6:e6091. doi: 10.7717/peerj.6091 (PMC6292375; doi:10.7717/peerj.6091)
Supplement: Table S8 [file peerj-06-6091-s008.zip › Table S8/Pathways.txt]

Category	Term	Count	%	PValue	Genes	List Total	Pop Hits	Pop Total	Fold Enrichment	Bonferroni	Benjamini	FDR
KEGG_PATHWAY	hsa05206:MicroRNAs in cancer	10	13.698630136986301	1.7275746048656907E-5	RECK, KIF23, E2F1, CCNE1, PDGFRA, ZEB2, ZFPM2, ZEB1, THBS1, CDC25A	39	285	6910	6.216824111560953	0.0023639989956516505	0.0023639989956516505	0.020304310801610992
KEGG_PATHWAY	hsa05218:Melanoma	5	6.8493150684931505	5.803351198043418E-4	E2F1, MITF, PDGFRA, FGF2, AKT3	39	71	6910	12.47742867461177	0.07644875452009492	0.038984263666871466	0.6800108778038938
KEGG_PATHWAY	hsa05200:Pathways in cancer	9	12.32876712328767	0.0011026057175560567	E2F1, CCNE1, MITF, PDGFRA, RUNX1T1, FZD5, WNT7A, FGF2, AKT3	39	393	6910	4.057545507927188	0.14027294904183496	0.049132076297898286	1.288364585053181
KEGG_PATHWAY	hsa05205:Proteoglycans in cancer	6	8.21917808219178	0.004458558002958296	THBS1, FZD5, WNT7A, FGF2, AKT3, ITPR1	39	200	6910	5.315384615384616	0.4578367920012313	0.1419106524785294	5.116826516978634
KEGG_PATHWAY	hsa04110:Cell cycle	5	6.8493150684931505	0.004550536018136111	CCNB1, E2F1, CCNE1, MCM4, CDC25A	39	124	6910	7.144334160463192	0.46465624610519374	0.11747595276569078	5.219815301970265
KEGG_PATHWAY	hsa04115:p53 signaling pathway	4	5.47945205479452	0.005768650713085561	CCNB1, CCNE1, RRM2, THBS1	39	67	6910	10.577879831611174	0.5473307032676378	0.12374567797217662	6.574139632723508
KEGG_PATHWAY	hsa05215:Prostate cancer	4	5.47945205479452	0.012209688476665967	E2F1, CCNE1, PDGFRA, AKT3	39	88	6910	8.053613053613052	0.8141885726825123	0.21371177096640226	13.445682887981913
KEGG_PATHWAY	hsa04015:Rap1 signaling pathway	5	6.8493150684931505	0.027296469482518796	PDGFRA, THBS1, FGF2, AKT3, MAP2K6	39	210	6910	4.218559218559218	0.9774406059577616	0.377461910191523	27.769483287452534
KEGG_PATHWAY	hsa04728:Dopaminergic synapse	4	5.47945205479452	0.032698398512283344	GNAL, DDC, AKT3, ITPR1	39	128	6910	5.5368589743589745	0.9894808358584717	0.3971349087532844	32.34618836711011
KEGG_PATHWAY	hsa05223:Non-small cell lung cancer	3	4.10958904109589	0.037646259092750455	E2F1, ALK, AKT3	39	56	6910	9.491758241758243	0.994789742059057	0.4088660228382197	36.30376384783561
KEGG_PATHWAY	hsa04550:Signaling pathways regulating pluripotency of stem cells	4	5.47945205479452	0.04099567148643658	FZD5, WNT7A, FGF2, AKT3	39	140	6910	5.062271062271062	0.9967683990159066	0.406277605703521	38.86133534621926
KEGG_PATHWAY	hsa05214:Glioma	3	4.10958904109589	0.049309583185187314	E2F1, PDGFRA, AKT3	39	65	6910	8.177514792899409	0.9990197002062845	0.43859030362478824	44.8090147527723
