# Supplementary material for: Screening of prognostic biomarkers for endometrial carcinoma based on a ceRNA network
Source: PeerJ. 2018 Dec 10;6:e6091. doi: 10.7717/peerj.6091 (PMC6292375; doi:10.7717/peerj.6091)
Supplement: Table S9 [file peerj-06-6091-s009.zip]

Archive with 94 entries (93 files):
- Table S9/
- Table S9/bestSep_good.pdf
- Table S9/good_ABHD11.AS1.pdf
- Table S9/good_AC020907.1.pdf
- Table S9/good_AC061975.6.pdf
- Table S9/good_AC080037.1.pdf
- Table S9/good_AC092422.1.pdf
- Table S9/good_AC104472.1.pdf
- Table S9/good_AC107959.1.pdf
- Table S9/good_AC110491.1.pdf
- Table S9/good_AC112721.1.pdf
- Table S9/good_AC135178.1.pdf
- Table S9/good_ADAMTS9.AS1.pdf
- Table S9/good_ADAMTS9.AS2.pdf
- Table S9/good_ADARB2.AS1.pdf
- Table S9/good_AGAP11.pdf
- Table S9/good_AL354707.1.pdf
- Table S9/good_AL356133.2.pdf
- Table S9/good_AL391152.1.pdf
- Table S9/good_AL596188.1.pdf
- Table S9/good_AL713998.1.pdf
- Table S9/good_ALDH1L1.AS2.pdf
- Table S9/good_ARHGEF38.IT1.pdf
- Table S9/good_ATXN8OS.pdf
- Table S9/good_BOK.AS1.pdf
- Table S9/good_BX255923.1.pdf
- Table S9/good_C10orf126.pdf
- Table S9/good_C10orf91.pdf
- Table S9/good_C17orf77.pdf
- Table S9/good_C20orf166.AS1.pdf
- Table S9/good_C2orf48.pdf
- Table S9/good_C6orf99.pdf
- Table S9/good_C8orf49.pdf
- Table S9/good_DIO3OS.pdf
- Table S9/good_DLEU7.AS1.pdf
- Table S9/good_DLX6.AS1.pdf
- Table S9/good_DNM3OS.pdf
- Table S9/good_DSCR10.pdf
- Table S9/good_DSCR4.IT1.pdf
- Table S9/good_ERVMER61.1.pdf
- Table S9/good_FAM41C.pdf
- Table S9/good_FRMD6.AS2.pdf
- Table S9/good_GLIS3.AS1.pdf
- Table S9/good_HAR1A.pdf
- Table S9/good_HCG23.pdf
- Table S9/good_JAZF1.AS1.pdf
- Table S9/good_KIAA0087.pdf
- Table S9/good_LINC00028.pdf
- Table S9/good_LINC00051.pdf
- Table S9/good_LINC00052.pdf
- Table S9/good_LINC00113.pdf
- Table S9/good_LINC00160.pdf
- Table S9/good_LINC00211.pdf
- Table S9/good_LINC00221.pdf
- Table S9/good_LINC00237.pdf
- Table S9/good_LINC00261.pdf
- Table S9/good_LINC00314.pdf
- Table S9/good_LINC00336.pdf
- Table S9/good_LINC00337.pdf
- Table S9/good_LINC00355.pdf
- Table S9/good_LINC00393.pdf
- Table S9/good_LINC00404.pdf
- Table S9/good_LINC00443.pdf
- Table S9/good_LINC00458.pdf
- Table S9/good_LINC00470.pdf
- Table S9/good_LINC00473.pdf
- Table S9/good_LINC00483.pdf
- Table S9/good_LINC00488.pdf
- Table S9/good_LINC00491.pdf
- Table S9/good_LINC00494.pdf
- Table S9/good_LINC00523.pdf
- Table S9/good_LSAMP.AS1.pdf
- Table S9/good_MAGI2.AS3.pdf
- Table S9/good_MEG3.pdf
- Table S9/good_MIR205HG.pdf
- Table S9/good_MIR210HG.pdf
- Table S9/good_MIR4500HG.pdf
- Table S9/good_MIR7.3HG.pdf
- Table S9/good_MUC2.pdf
- Table S9/good_NAALADL2.AS2.pdf
- Table S9/good_NAV2.AS2.pdf
- Table S9/good_NKX2.1.AS1.pdf
- Table S9/good_NOVA1.AS1.pdf
- Table S9/good_OXCT1.AS1.pdf
- Table S9/good_PRICKLE2.AS1.pdf
- Table S9/good_PRICKLE2.AS2.pdf
- Table S9/good_RERG.IT1.pdf
- Table S9/good_RMRP.pdf
- Table S9/good_RMST.pdf
- Table S9/good_SOX21.AS1.pdf
- Table S9/good_TBL1XR1.AS1.pdf
- Table S9/good_TDRG1.pdf
- Table S9/good_WARS2.IT1.pdf
- Table S9/good_WT1.AS.pdf
