# Supplementary material for: Screening of prognostic biomarkers for endometrial carcinoma based on a ceRNA network
Source: PeerJ. 2018 Dec 10;6:e6091. doi: 10.7717/peerj.6091 (PMC6292375; doi:10.7717/peerj.6091)
Supplement: Table S10 [file peerj-06-6091-s010.zip]

Archive with 18 entries (17 files):
- Table S10/
- Table S10/bestSep_good.pdf
- Table S10/good_hsa.mir.106a.pdf
- Table S10/good_hsa.mir.122.pdf
- Table S10/good_hsa.mir.140.pdf
- Table S10/good_hsa.mir.141.pdf
- Table S10/good_hsa.mir.182.pdf
- Table S10/good_hsa.mir.195.pdf
- Table S10/good_hsa.mir.200a.pdf
- Table S10/good_hsa.mir.204.pdf
- Table S10/good_hsa.mir.205.pdf
- Table S10/good_hsa.mir.210.pdf
- Table S10/good_hsa.mir.211.pdf
- Table S10/good_hsa.mir.216b.pdf
- Table S10/good_hsa.mir.363.pdf
- Table S10/good_hsa.mir.425.pdf
- Table S10/good_hsa.mir.429.pdf
- Table S10/good_hsa.mir.96.pdf
