# Supplementary material for: Screening of prognostic biomarkers for endometrial carcinoma based on a ceRNA network
Source: PeerJ. 2018 Dec 10;6:e6091. doi: 10.7717/peerj.6091 (PMC6292375; doi:10.7717/peerj.6091)
Supplement: Table S11 [file peerj-06-6091-s011.zip]

Archive with 63 entries (62 files):
- Table S11/
- Table S11/bestSep_good.pdf
- Table S11/good_ABRACL.pdf
- Table S11/good_AKAP12.pdf
- Table S11/good_AKT3.pdf
- Table S11/good_ALK.pdf
- Table S11/good_ALPL.pdf
- Table S11/good_ANKRD33B.pdf
- Table S11/good_BDNF.pdf
- Table S11/good_CBX2.pdf
- Table S11/good_CCNB1.pdf
- Table S11/good_CCNE1.pdf
- Table S11/good_CDC25A.pdf
- Table S11/good_CEP55.pdf
- Table S11/good_CHRDL1.pdf
- Table S11/good_CITED2.pdf
- Table S11/good_CLIC4.pdf
- Table S11/good_CLSPN.pdf
- Table S11/good_DDC.pdf
- Table S11/good_E2F1.pdf
- Table S11/good_E2F7.pdf
- Table S11/good_EPHA7.pdf
- Table S11/good_FAM129A.pdf
- Table S11/good_FGF2.pdf
- Table S11/good_FLI1.pdf
- Table S11/good_FZD5.pdf
- Table S11/good_GNAL.pdf
- Table S11/good_HMGB3.pdf
- Table S11/good_IGFBP5.pdf
- Table S11/good_ITPR1.pdf
- Table S11/good_KATNAL1.pdf
- Table S11/good_KIF23.pdf
- Table S11/good_KPNA2.pdf
- Table S11/good_LRRK2.pdf
- Table S11/good_MAP2K6.pdf
- Table S11/good_MCM4.pdf
- Table S11/good_MITF.pdf
- Table S11/good_NR3C1.pdf
- Table S11/good_PAPPA.pdf
- Table S11/good_PAX9.pdf
- Table S11/good_PDGFRA.pdf
- Table S11/good_PLS1.pdf
- Table S11/good_POU3F2.pdf
- Table S11/good_PROK2.pdf
- Table S11/good_PSAT1.pdf
- Table S11/good_RAB23.pdf
- Table S11/good_RASSF2.pdf
- Table S11/good_RASSF8.pdf
- Table S11/good_RECK.pdf
- Table S11/good_RRM2.pdf
- Table S11/good_S1PR1.pdf
- Table S11/good_SALL3.pdf
- Table S11/good_SERTM1.pdf
- Table S11/good_SHCBP1.pdf
- Table S11/good_SLC12A5.pdf
- Table S11/good_SOX11.pdf
- Table S11/good_TEF.pdf
- Table S11/good_TGFBR3.pdf
- Table S11/good_TPM2.pdf
- Table S11/good_TRIB3.pdf
- Table S11/good_TXNIP.pdf
- Table S11/good_WNT7A.pdf
- Table S11/good_ZFPM2.pdf
